# Supplementary material for: (E)-N′-(2,4-Dihy­droxy­benzyl­idene)-4-nitro­benzohydrazide
Source: Acta Crystallogr Sect E Struct Rep Online. 2011 Jan 22;67(Pt 2):o459. doi: 10.1107/S1600536811002224 (PMC3051779; doi:10.1107/S1600536811002224)
Supplement: Supplementary file 2 [file e-67-0o459-Isup2.hkl]

# 
# h,k,l, Fc-squared, Fo-squared, sigma(Fo-squared) and status flag 
# 
data_I
_shelx_title ' sad in P2(1)/c' 
_shelx_refln_list_code          4 
_shelx_F_calc_maximum      228.54 
_exptl_crystal_F_000       624.00 
_reflns_d_resolution_high  0.8258 
 
loop_ 
 _symmetry_equiv_pos_as_xyz 
 'x, y, z' 
 '-x, y+1/2, -z+1/2' 
 '-x, -y, -z' 
 'x, -y-1/2, z-1/2' 
 
_cell_length_a     8.0248 
_cell_length_b    12.5674 
_cell_length_c    12.8770 
_cell_angle_alpha  90.000 
_cell_angle_beta   96.732 
_cell_angle_gamma  90.000 
 
_shelx_F_squared_multiplier     1.000 
 
loop_ 
 _refln_index_h 
 _refln_index_k 
 _refln_index_l 
 _refln_F_squared_calc 
 _refln_F_squared_meas 
 _refln_F_squared_sigma 
 _refln_observed_status 
   1   0   0       30.50       27.92      1.02 o 
   2   0   0      226.01      237.72      3.86 o 
   3   0   0     2075.65     1974.49     22.23 o 
   4   0   0      918.63      853.10     11.60 o 
   5   0   0      653.41      582.52      9.41 o 
   6   0   0      257.84      266.02      5.67 o 
   7   0   0     2632.96     2602.85     32.57 o 
   8   0   0      206.62      208.49      8.19 o 
   9   0   0      402.13      401.53     12.21 o 
   1   1   0        0.83       -1.21      1.21 o 
   2   1   0     1214.84     1142.39      9.24 o 
   3   1   0       80.52       84.97      2.22 o 
   4   1   0       50.10       48.97      1.90 o 
   5   1   0        0.00        0.02      0.73 o 
   6   1   0       49.59       50.46      2.11 o 
   7   1   0       11.21        9.68      1.65 o 
   8   1   0      115.75      117.93      5.04 o 
   9   1   0       29.40       31.68     16.00 o 
   0   2   0     1560.04     1486.49     31.51 o 
   1   2   0        0.00        0.73      0.73 o 
   2   2   0    30647.13    28330.87    224.89 o 
   3   2   0        0.04       -0.53      0.53 o 
   4   2   0       42.49       32.70      1.41 o 
   5   2   0      376.43      385.69      5.63 o 
   6   2   0       14.51       13.13      1.32 o 
   7   2   0       27.92       28.41      2.49 o 
   8   2   0       32.45       29.50      3.05 o 
   9   2   0      271.55      238.70      7.73 o 
   1   3   0      512.26      494.36      7.03 o 
   2   3   0      839.40      843.41      8.52 o 
   3   3   0        0.47       -0.75      0.75 o 
   4   3   0      233.33      225.65      3.55 o 
   5   3   0        0.22        0.39      0.72 o 
   6   3   0      112.19      118.92      4.03 o 
   7   3   0        1.86       -0.01      1.33 o 
   8   3   0        6.60        2.92      1.94 o 
   9   3   0      110.59      124.34      7.02 o 
   0   4   0     3199.00     2854.68     61.09 o 
   1   4   0        0.08        0.00      0.73 o 
   2   4   0       25.95       22.56      1.48 o 
   3   4   0      491.74      454.35      7.07 o 
   4   4   0     2473.02     2496.54     23.51 o 
   5   4   0      267.75      267.04      4.14 o 
   6   4   0      771.15      775.83     11.63 o 
   7   4   0       14.21        8.86      2.35 o 
   8   4   0      491.88      545.25     12.30 o 
   9   4   0        4.03        5.49      2.62 o 
   1   5   0      826.35      745.60      8.92 o 
   2   5   0      166.78      153.10      6.44 o 
   3   5   0        0.34        0.30      0.89 o 
   4   5   0      708.85      707.79      8.91 o 
   5   5   0       14.80       12.01      3.60 o 
   6   5   0      220.63      232.63      7.03 o 
   7   5   0      187.71      194.95      6.97 o 
   8   5   0      308.41      300.83     13.30 o 
   9   5   0       35.30       37.31      4.30 o 
   0   6   0      160.39      161.07      9.70 o 
   1   6   0       60.44       72.97      2.87 o 
   2   6   0       34.07       35.71      4.36 o 
   3   6   0       73.40       69.24      4.86 o 
   4   6   0      237.40      245.73      5.13 o 
   5   6   0       26.48       16.81      4.17 o 
   6   6   0     1471.49     1489.74     22.24 o 
   7   6   0      348.36      345.87     13.91 o 
   8   6   0       13.87       17.57      3.19 o 
   1   7   0     1179.30     1244.25     15.89 o 
   2   7   0      505.92      499.28      9.14 o 
   3   7   0      162.34      179.44      4.46 o 
   4   7   0      119.65      115.48      4.96 o 
   5   7   0       81.10       75.56      4.84 o 
   6   7   0      892.72      891.83     16.05 o 
   7   7   0      618.40      596.46     13.13 o 
   8   7   0      102.28       87.04     10.71 o 
   0   8   0      146.95      148.20      4.92 o 
   1   8   0       14.72       15.85      1.81 o 
   2   8   0       41.75       36.71      3.42 o 
   3   8   0      677.01      671.29     10.09 o 
   4   8   0      576.82      562.59     11.27 o 
   5   8   0      630.79      629.36     12.66 o 
   6   8   0       51.60       51.31      4.30 o 
   7   8   0        4.98        2.75      2.28 o 
   8   8   0       25.52       23.33      3.75 o 
   1   9   0      343.23      352.39      6.65 o 
   2   9   0       85.71       81.55      5.21 o 
   3   9   0      369.88      393.15      7.67 o 
   4   9   0     2371.56     2354.44     31.14 o 
   5   9   0     1133.34     1089.90     18.42 o 
   6   9   0        2.59        2.12      2.25 o 
   7   9   0       11.45       10.76      4.41 o 
   0  10   0       40.96       38.70      3.42 o 
   1  10   0       57.26       55.88      3.75 o 
   2  10   0      254.15      243.59      6.87 o 
   3  10   0     1264.11     1285.71     22.85 o 
   4  10   0      250.47      258.93      7.93 o 
   5  10   0        8.52       12.18      3.36 o 
   6  10   0        0.47        1.24      2.21 o 
   7  10   0        4.12        3.24      2.53 o 
   1  11   0      159.54      158.19      6.00 o 
   2  11   0      528.71      504.35     10.36 o 
   3  11   0      127.94      130.30      7.46 o 
   4  11   0       65.44       61.55      8.11 o 
   5  11   0      125.93      119.87      6.69 o 
   6  11   0       63.08       68.48      5.44 o 
   0  12   0      206.08      213.85      9.94 o 
   1  12   0      308.92      298.12      8.09 o 
   2  12   0        0.73        0.02      2.13 o 
   3  12   0       46.39       47.22      4.85 o 
   4  12   0        5.89        7.09      2.85 o 
   5  12   0       12.84       12.81      3.05 o 
   1  13   0      307.34      315.29      8.88 o 
   2  13   0       32.13       38.80      4.47 o 
   3  13   0       16.19       19.69      4.41 o 
   4  13   0       42.09       43.37      6.46 o 
   5  13   0       18.67       12.08      3.78 o 
   0  14   0        2.03       -2.90      2.90 o 
   1  14   0       19.35       20.21      3.90 o 
   2  14   0        3.86        4.59      3.12 o 
   3  14   0       66.14       72.99      6.40 o 
   1  15   0        6.67        4.05      3.05 o 
  -9   1   1      308.69      312.42      8.28 o 
  -8   1   1       13.74       11.15      1.90 o 
  -7   1   1       30.66       38.34      2.10 o 
  -6   1   1        8.50        7.84      1.11 o 
  -5   1   1        4.05        0.28      0.92 o 
  -4   1   1       47.32       53.39      1.78 o 
  -3   1   1       23.55       22.30      1.18 o 
  -2   1   1     1299.95     1223.47     10.60 o 
  -1   1   1       62.69       62.32      1.31 o 
   0   1   1     2701.62     2638.13     83.07 o 
   1   1   1      777.56      786.39     13.37 o 
   2   1   1     6123.09     5852.61     45.86 o 
   3   1   1      379.74      384.57      4.72 o 
   4   1   1      161.76      152.68      3.00 o 
   5   1   1        7.28        3.38      1.01 o 
   6   1   1       22.15       20.75      1.75 o 
   7   1   1       30.08       31.25      2.53 o 
   8   1   1       81.76       90.84      4.47 o 
   9   1   1        8.58       14.43      2.95 o 
  -9   2   1      191.27      177.04      6.77 o 
  -8   2   1       24.96       21.66      2.48 o 
  -7   2   1       14.53       14.56      1.76 o 
  -6   2   1      346.40      360.53      5.03 o 
  -5   2   1     3242.18     3234.93     24.55 o 
  -4   2   1      569.89      558.48      5.78 o 
  -3   2   1     1192.70     1119.03      9.22 o 
  -2   2   1      288.82      317.57      4.44 o 
  -1   2   1      371.46      356.53      5.77 o 
   0   2   1     4480.33     4417.04     56.22 o 
   1   2   1     1096.76     1018.45     11.00 o 
   2   2   1    52232.63    47051.24    445.30 o 
   3   2   1      272.79      277.57      3.34 o 
   4   2   1      910.46      935.45      8.81 o 
   5   2   1      744.60      725.13      9.26 o 
   6   2   1        5.20        4.16      1.18 o 
   7   2   1       85.28       87.66      3.98 o 
   8   2   1      220.91      227.93      6.59 o 
   9   2   1      169.22      169.06      8.21 o 
  -9   3   1       56.57       54.15      4.16 o 
  -8   3   1        0.62       -1.09      1.63 o 
  -7   3   1       85.97       95.72      4.02 o 
  -6   3   1        4.13        1.68      0.92 o 
  -5   3   1      249.12      257.88      3.83 o 
  -4   3   1      339.33      339.02      4.38 o 
  -3   3   1     1088.97     1042.24     10.56 o 
  -2   3   1     2662.86     2464.61     24.40 o 
  -1   3   1     1038.01     1022.58     10.85 o 
   0   3   1       49.71       48.34      1.96 o 
   1   3   1      510.28      389.17      6.35 o 
   2   3   1     1951.52     1945.47     17.31 o 
   3   3   1        2.85        4.63      0.87 o 
   4   3   1       37.98       45.45      1.58 o 
   5   3   1       46.40       46.44      2.05 o 
   6   3   1        1.54        3.51      1.33 o 
   7   3   1       56.91       61.51      3.38 o 
   8   3   1        4.75        3.97      2.03 o 
   9   3   1       31.14       37.44      5.34 o 
  -9   4   1       19.42       21.89      4.55 o 
  -8   4   1      135.83      142.06      6.95 o 
  -7   4   1       13.87       13.60      2.54 o 
  -6   4   1       58.46       57.67      3.29 o 
  -5   4   1       24.23       25.37      1.55 o 
  -4   4   1      510.52      529.78      6.29 o 
  -3   4   1      779.39      823.36      8.45 o 
  -2   4   1        8.03        8.08      1.15 o 
  -1   4   1        4.69        5.11      1.34 o 
   0   4   1     1302.06     1208.42     19.14 o 
   1   4   1        0.02        0.91      0.70 o 
   2   4   1      649.50      584.72      8.96 o 
   3   4   1       77.00       73.31      3.82 o 
   4   4   1     8574.56     8585.40     81.11 o 
   5   4   1        9.07       10.45      1.68 o 
   6   4   1       32.39       30.14      2.58 o 
   7   4   1       67.61       75.25      5.28 o 
   8   4   1      101.83      106.62      6.15 o 
   9   4   1      304.88      322.80     11.65 o 
  -9   5   1       95.37      101.71      6.41 o 
  -8   5   1        0.01       -1.99      1.99 o 
  -7   5   1      390.63      405.40     10.00 o 
  -6   5   1      238.59      228.77      6.96 o 
  -5   5   1      390.83      381.94     12.64 o 
  -4   5   1        0.53        1.82      2.51 o 
  -3   5   1      183.24      188.07      4.22 o 
  -2   5   1       42.49       34.37      2.00 o 
  -1   5   1      632.81      639.26      8.92 o 
   0   5   1      439.46      449.50      8.00 o 
   1   5   1     1564.87     1701.41     22.94 o 
   2   5   1        4.98       11.03      3.53 o 
   3   5   1      290.04      301.19      5.05 o 
   4   5   1       75.22       75.04      2.82 o 
   5   5   1        0.00       -0.44      1.42 o 
   6   5   1       20.99       28.57      3.85 o 
   7   5   1        0.91        2.31      2.01 o 
   8   5   1     1078.87     1062.13     18.90 o 
   9   5   1       70.17       71.26      6.58 o 
  -8   6   1       10.58       11.47      2.89 o 
  -7   6   1       67.09       68.10      7.42 o 
  -6   6   1      651.32      676.01     13.14 o 
  -5   6   1       23.93       19.63      2.56 o 
  -4   6   1       52.42       58.02      2.89 o 
  -3   6   1       42.45       43.01      2.48 o 
  -2   6   1       13.72       13.34      1.82 o 
  -1   6   1      319.98      289.07      5.36 o 
   0   6   1      721.62      747.06     10.34 o 
   1   6   1        2.67        0.51      0.92 o 
   2   6   1       88.18      115.29      6.68 o 
   3   6   1        2.70        4.15      1.05 o 
   4   6   1      352.40      335.50      7.81 o 
   5   6   1        6.94       10.14      2.09 o 
   6   6   1      608.48      584.70     12.06 o 
   7   6   1      469.54      493.98     11.57 o 
   8   6   1      175.51      183.36      7.98 o 
  -8   7   1      544.94      524.24     12.77 o 
  -7   7   1       25.62       27.24      3.56 o 
  -6   7   1       54.39       56.95      6.91 o 
  -5   7   1      686.11      691.46     12.96 o 
  -4   7   1       83.26       72.71      3.31 o 
  -3   7   1      234.78      233.72      6.45 o 
  -2   7   1       68.30       82.81      8.09 o 
  -1   7   1     1360.96     1485.29     18.47 o 
   0   7   1       73.29       81.22      2.85 o 
   1   7   1       87.78       64.96      2.59 o 
   2   7   1       90.50       86.91      3.22 o 
   3   7   1      173.14      183.28      3.74 o 
   4   7   1        3.73        2.89      1.67 o 
   5   7   1      218.13      209.32     11.63 o 
   6   7   1     1919.78     1847.11     30.78 o 
   7   7   1       90.08       88.77      5.75 o 
   8   7   1       27.14       30.75      4.06 o 
  -8   8   1       43.10       45.18      4.62 o 
  -7   8   1        6.86        4.70      2.63 o 
  -6   8   1       11.93        7.30      2.79 o 
  -5   8   1       25.82       27.16      3.19 o 
  -4   8   1     2434.98     2433.57     27.25 o 
  -3   8   1       47.66       54.99      3.10 o 
  -2   8   1      907.90      892.19     16.04 o 
  -1   8   1        9.95        8.11      1.64 o 
   0   8   1      141.05      125.92      4.54 o 
   1   8   1      365.51      380.37      6.85 o 
   2   8   1      147.30      146.63      5.21 o 
   3   8   1      415.60      432.64      6.61 o 
   4   8   1      118.35      116.69      5.68 o 
   5   8   1     1095.95     1126.70     18.36 o 
   6   8   1       48.15       46.60      4.91 o 
   7   8   1       12.53       12.62      4.06 o 
   8   8   1       85.29       83.56      6.14 o 
  -7   9   1        0.13       -1.94      1.94 o 
  -6   9   1       72.27       76.08      5.38 o 
  -5   9   1       44.82       44.80      3.97 o 
  -4   9   1     1320.87     1295.48     23.14 o 
  -3   9   1        1.90        0.33      1.60 o 
  -2   9   1       28.96       29.48      3.26 o 
  -1   9   1      270.67      269.40      5.48 o 
   0   9   1      139.61      147.76      4.16 o 
   1   9   1      198.16      198.96      4.60 o 
   2   9   1       36.94       38.86      3.00 o 
   3   9   1      840.30      839.99     14.47 o 
   4   9   1      385.68      384.15      9.38 o 
   5   9   1      138.82      149.05     10.64 o 
   6   9   1      112.90      122.61      6.72 o 
   7   9   1        2.94        1.80      2.29 o 
  -7  10   1       49.02       59.41      5.25 o 
  -6  10   1       15.04       14.61      3.24 o 
  -5  10   1        0.45        1.24      2.09 o 
  -4  10   1        6.21        4.91      2.24 o 
  -3  10   1      567.54      585.91     11.15 o 
  -2  10   1     1710.80     1643.12     52.22 o 
  -1  10   1      294.50      277.45      7.01 o 
   0  10   1        9.01        9.31      1.66 o 
   1  10   1       98.80      101.83      4.65 o 
   2  10   1       58.73       54.80      3.77 o 
   3  10   1      421.69      432.26     10.05 o 
   4  10   1       24.45       25.33      3.25 o 
   5  10   1      149.24      149.82      7.15 o 
   6  10   1       13.91       14.45      3.14 o 
   7  10   1       13.09       13.57      3.15 o 
  -6  11   1      148.19      162.48      8.16 o 
  -5  11   1      403.02      418.69     10.97 o 
  -4  11   1       39.19       40.90      4.76 o 
  -3  11   1      143.59      140.91      8.04 o 
  -2  11   1     1350.83     1329.35     23.21 o 
  -1  11   1      318.94      322.10      8.06 o 
   0  11   1       10.57       13.67      3.57 o 
   1  11   1      888.07      884.71     13.18 o 
   2  11   1      358.16      369.25      8.63 o 
   3  11   1        6.80        2.44      2.49 o 
   4  11   1       24.82       29.62      3.57 o 
   5  11   1       36.93       28.90      4.48 o 
   6  11   1       91.72       78.02      5.82 o 
  -5  12   1      116.88      108.81      7.73 o 
  -4  12   1        3.31        5.11      2.98 o 
  -3  12   1        0.00       -0.25      2.20 o 
  -2  12   1       13.11       14.90      3.07 o 
  -1  12   1      724.09      759.00     12.30 o 
   0  12   1      438.34      430.36     12.55 o 
   1  12   1      118.55      129.73      5.16 o 
   2  12   1        1.01        4.19      3.70 o 
   3  12   1       24.14       25.78      4.13 o 
   4  12   1       78.85       68.58      6.16 o 
   5  12   1       41.46       43.24      4.48 o 
  -5  13   1        0.20       -2.67      2.67 o 
  -4  13   1        0.23        4.47      2.98 o 
  -3  13   1       29.87       36.04      4.66 o 
  -2  13   1      124.69      125.70      6.49 o 
  -1  13   1       19.13       26.61      4.83 o 
   0  13   1      790.26      800.00     15.07 o 
   1  13   1       37.10       40.01      4.03 o 
   2  13   1        2.93        3.86      2.30 o 
   3  13   1       21.12       27.96      4.34 o 
   4  13   1        1.31        2.98      2.88 o 
  -3  14   1        8.10       10.82      3.09 o 
  -2  14   1       88.76       91.82      7.00 o 
  -1  14   1        9.55       10.31      3.81 o 
   0  14   1        6.22        7.92      3.15 o 
   1  14   1      432.27      469.43     13.62 o 
   2  14   1      224.48      249.11     10.49 o 
   3  14   1       77.91       94.79      7.04 o 
  -1  15   1       70.79       85.56      7.08 o 
   0  15   1       25.37       28.05      3.87 o 
   1  15   1       32.61       48.66      5.77 o 
  -9   0   2       73.18       67.56      5.86 o 
  -8   0   2       20.07       20.66      2.51 o 
  -7   0   2      305.86      309.85      6.74 o 
  -6   0   2      522.85      514.29      8.45 o 
  -5   0   2      133.31      129.36      3.69 o 
  -4   0   2       19.10       17.78      1.70 o 
  -3   0   2     2984.81     2817.29     30.78 o 
  -2   0   2      696.72      629.99      8.10 o 
  -1   0   2      574.76      592.14      6.16 o 
   0   0   2     1382.38     1525.15     16.47 o 
   1   0   2      362.09      331.42      9.70 o 
   2   0   2     9022.82     9077.46    131.61 o 
   3   0   2     2961.84     2704.64     34.69 o 
   4   0   2     1499.24     1404.50     20.47 o 
   5   0   2      388.57      375.94      8.40 o 
   6   0   2        6.52        7.08      2.00 o 
   7   0   2      341.07      351.77     10.25 o 
   8   0   2       32.21       32.53      4.29 o 
   9   0   2       73.91       72.75      6.33 o 
  -9   1   2       12.04       17.85      3.68 o 
  -8   1   2       60.55       64.52      3.14 o 
  -7   1   2     1761.29     1743.67     14.84 o 
  -6   1   2        0.01       -0.85      0.85 o 
  -5   1   2     1660.36     1697.41     14.20 o 
  -4   1   2      514.23      475.42      5.88 o 
  -3   1   2      176.76      201.78      3.29 o 
  -2   1   2       34.26       26.69      1.30 o 
  -1   1   2     1438.31     1360.27     13.39 o 
   0   1   2    14162.11    13655.61    365.42 o 
   1   1   2      578.42      555.40      5.18 o 
   2   1   2    19431.16    18821.76    192.88 o 
   3   1   2      587.12      621.64      7.76 o 
   4   1   2       67.18       64.46      2.24 o 
   5   1   2      208.43      225.76      4.62 o 
   6   1   2        0.01       -0.29      1.01 o 
   7   1   2       15.02       14.53      2.07 o 
   8   1   2        1.45        1.34      1.73 o 
   9   1   2       78.59       78.52      6.74 o 
  -9   2   2       10.80        9.92      2.20 o 
  -8   2   2       57.89       63.69      3.21 o 
  -7   2   2       43.93       42.24      2.23 o 
  -6   2   2       52.34       63.23      2.40 o 
  -5   2   2      490.10      511.98      5.93 o 
  -4   2   2      376.81      366.48      5.06 o 
  -3   2   2      627.36      649.41      7.44 o 
  -2   2   2      665.09      661.17      7.25 o 
  -1   2   2      364.45      370.23      4.10 o 
   0   2   2        2.98        1.45      0.58 o 
   1   2   2      163.90      133.99      2.05 o 
   2   2   2     1733.81     1753.57     23.20 o 
   3   2   2      105.74       97.76      2.64 o 
   4   2   2     3386.25     3384.62     30.86 o 
   5   2   2      308.79      303.03      4.86 o 
   6   2   2       74.23       82.17      4.12 o 
   7   2   2       98.81      106.06      4.32 o 
   8   2   2        3.00        0.36      2.09 o 
   9   2   2       33.44       45.50      4.11 o 
  -9   3   2      228.23      218.11      6.36 o 
  -8   3   2       19.52       18.82      2.38 o 
  -7   3   2       46.47       48.43      3.08 o 
  -6   3   2        3.27        4.66      1.06 o 
  -5   3   2      220.10      239.48      3.77 o 
  -4   3   2     1359.61     1252.21     12.40 o 
  -3   3   2     1680.98     1843.63     17.70 o 
  -2   3   2      983.57      938.50      9.79 o 
  -1   3   2      463.24      451.15      5.84 o 
   0   3   2      113.54       91.91      2.16 o 
   1   3   2      260.71      254.47      3.73 o 
   2   3   2      321.92      346.99     11.39 o 
   3   3   2     1495.97     1571.10     17.22 o 
   4   3   2     3642.14     3716.52     37.40 o 
   5   3   2      302.77      310.86      5.79 o 
   6   3   2        7.08        9.21      1.71 o 
   7   3   2        0.06       -1.04      1.53 o 
   8   3   2        5.93        6.05      2.23 o 
   9   3   2       20.92       15.61      7.98 o 
  -9   4   2       38.55       51.86      4.78 o 
  -8   4   2       11.94       11.91      2.72 o 
  -7   4   2        1.53        0.90      1.62 o 
  -6   4   2       95.85      101.36      3.96 o 
  -5   4   2       59.72       58.70      2.52 o 
  -4   4   2       15.15       16.69      1.38 o 
  -3   4   2     2363.04     2459.73     23.04 o 
  -2   4   2        1.79        2.59      1.00 o 
  -1   4   2      184.65      145.79      4.13 o 
   0   4   2      418.50      378.60      5.82 o 
   1   4   2        2.66        1.42      0.89 o 
   2   4   2      137.85      152.45      2.94 o 
   3   4   2        0.43        3.28      1.00 o 
   4   4   2     3879.41     3947.67     39.68 o 
   5   4   2      173.98      171.15      5.57 o 
   6   4   2     1013.24      957.98     15.93 o 
   7   4   2        3.38        2.15      2.53 o 
   8   4   2        6.44        6.20      2.73 o 
   9   4   2      527.19      561.39     15.76 o 
  -9   5   2      171.74      193.08      8.88 o 
  -8   5   2      271.63      270.71     12.58 o 
  -7   5   2       12.26       14.27      3.50 o 
  -6   5   2      508.25      510.82      9.62 o 
  -5   5   2      215.35      196.83      4.15 o 
  -4   5   2       70.44       69.03      2.37 o 
  -3   5   2      833.50      834.76     10.06 o 
  -2   5   2      387.37      346.29      4.93 o 
  -1   5   2        7.47        1.64      0.96 o 
   0   5   2      607.84      634.43     10.36 o 
   1   5   2     2551.76     2757.17     34.08 o 
   2   5   2     1032.97      949.07     14.26 o 
   3   5   2       69.29       88.72      5.62 o 
   4   5   2      847.38      845.98     11.34 o 
   5   5   2       17.55       18.56      2.76 o 
   6   5   2      823.80      812.99     14.60 o 
   7   5   2      209.03      224.46      7.51 o 
   8   5   2      553.65      604.32     13.50 o 
  -8   6   2        5.08        5.96      2.47 o 
  -7   6   2      195.95      200.38      7.77 o 
  -6   6   2      575.08      577.66     13.62 o 
  -5   6   2      278.70      269.24      5.58 o 
  -4   6   2      347.33      335.82      6.08 o 
  -3   6   2      177.70      176.06      4.01 o 
  -2   6   2      734.36      731.40     10.20 o 
  -1   6   2      616.46      610.41     10.41 o 
   0   6   2     1038.00     1066.00     15.95 o 
   1   6   2     1283.25     1293.69     16.40 o 
   2   6   2      115.60      138.39      4.23 o 
   3   6   2      670.41      675.49      7.83 o 
   4   6   2      336.22      337.33      9.14 o 
   5   6   2       62.16       55.86      3.99 o 
   6   6   2     1531.44     1454.26     22.12 o 
   7   6   2      738.71      767.75     15.21 o 
   8   6   2        0.09        1.35      4.69 o 
  -8   7   2      235.42      224.55      8.29 o 
  -7   7   2      196.64      193.68      7.20 o 
  -6   7   2       19.55       21.12      2.99 o 
  -5   7   2      606.54      619.75     12.11 o 
  -4   7   2      121.15      122.58      4.22 o 
  -3   7   2      108.71       96.96      3.84 o 
  -2   7   2      601.03      588.25      9.09 o 
  -1   7   2     2265.81     2402.07     36.88 o 
   0   7   2      107.57       95.41      3.82 o 
   1   7   2      190.00      228.75      6.03 o 
   2   7   2      252.00      267.41      6.63 o 
   3   7   2      122.79      118.90      2.78 o 
   4   7   2        2.73        2.92      1.67 o 
   5   7   2      355.20      315.98      9.13 o 
   6   7   2      732.47      702.73     14.00 o 
   7   7   2      152.48      146.01      7.39 o 
   8   7   2      382.15      371.38     10.80 o 
  -8   8   2       50.77       51.18      4.84 o 
  -7   8   2       59.27       52.33      6.80 o 
  -6   8   2       49.00       46.73      4.23 o 
  -5   8   2      155.97      155.65      5.93 o 
  -4   8   2      850.28      857.46     12.57 o 
  -3   8   2      318.73      328.80      6.71 o 
  -2   8   2      162.07      156.95      4.97 o 
  -1   8   2      759.35      837.05     11.10 o 
   0   8   2       14.26       12.52      1.52 o 
   1   8   2        1.96        2.65      1.17 o 
   2   8   2       40.70       39.95      4.07 o 
   3   8   2      122.36      127.89      5.19 o 
   4   8   2       60.05       76.66      5.53 o 
   5   8   2      393.41      385.69     12.46 o 
   6   8   2      571.91      570.95     12.60 o 
   7   8   2       88.85       85.39      5.85 o 
  -7   9   2      132.42      131.59      7.20 o 
  -6   9   2        6.20        1.74      2.53 o 
  -5   9   2       69.60       78.06      5.19 o 
  -4   9   2      212.14      222.65      6.97 o 
  -3   9   2     2938.28     3033.45     36.73 o 
  -2   9   2       75.00       67.40      4.66 o 
  -1   9   2       27.65       27.95      3.81 o 
   0   9   2      110.05      108.79      3.58 o 
   1   9   2       26.28       31.54      2.59 o 
   2   9   2       12.52       15.36      2.15 o 
   3   9   2      206.01      200.02      6.42 o 
   4   9   2      323.40      315.81      8.48 o 
   5   9   2       58.54       60.69      4.66 o 
   6   9   2       14.86       10.69      2.59 o 
   7   9   2       86.93       88.49      6.16 o 
  -7  10   2        3.71        2.51      2.54 o 
  -6  10   2       25.74       32.30      3.92 o 
  -5  10   2        0.25       -1.29      1.92 o 
  -4  10   2       91.77       96.51      6.43 o 
  -3  10   2      446.59      455.43      9.74 o 
  -2  10   2     2741.60     2767.37     53.60 o 
  -1  10   2       10.49        8.53      2.01 o 
   0  10   2        1.04        1.56      1.31 o 
   1  10   2        4.34        2.25      2.10 o 
   2  10   2       31.04       27.91      2.72 o 
   3  10   2       79.74       86.50      5.09 o 
   4  10   2       72.77       66.34      4.72 o 
   5  10   2      137.59      126.98      6.72 o 
   6  10   2      125.11      135.23      7.37 o 
   7  10   2        2.64        2.31      2.21 o 
  -6  11   2        7.54        4.78      2.60 o 
  -5  11   2      334.41      329.63     11.10 o 
  -4  11   2       44.13       47.20      5.56 o 
  -3  11   2        0.01       -1.31      1.61 o 
  -2  11   2       36.98       36.17      3.52 o 
  -1  11   2      863.74      869.17     14.61 o 
   0  11   2      288.70      300.89      7.48 o 
   1  11   2       29.33       28.03      3.02 o 
   2  11   2       77.79       77.66      5.50 o 
   3  11   2      102.06      103.48      6.67 o 
   4  11   2       21.77       24.88      3.92 o 
   5  11   2       72.32       71.11      5.38 o 
   6  11   2       34.27       34.23      4.13 o 
  -5  12   2       11.29       15.44      3.80 o 
  -4  12   2        1.74        0.45      2.60 o 
  -3  12   2        2.96        8.09      3.74 o 
  -2  12   2       95.18       99.09      5.54 o 
  -1  12   2        3.51        7.86      2.95 o 
   0  12   2     2867.66     2928.48     37.20 o 
   1  12   2       94.04      112.35      4.99 o 
   2  12   2        2.04       -1.42      2.05 o 
   3  12   2        0.21        1.49      2.57 o 
   4  12   2       17.71       20.27      3.82 o 
   5  12   2       76.75       90.55      6.10 o 
  -5  13   2        3.64        2.07      3.26 o 
  -4  13   2        5.57        9.38      3.40 o 
  -3  13   2       33.16       37.46      4.66 o 
  -2  13   2        8.06        9.54      2.72 o 
  -1  13   2        3.76        2.89      2.25 o 
   0  13   2      106.01      114.85      6.19 o 
   1  13   2      461.23      480.15     14.70 o 
   2  13   2       62.25       57.20      9.03 o 
   3  13   2      317.44      346.63     11.37 o 
   4  13   2        8.67        8.73      3.34 o 
  -3  14   2       19.99       29.15      7.21 o 
  -2  14   2      182.29      170.14      8.92 o 
  -1  14   2        0.03       -1.16      2.11 o 
   0  14   2        0.38       -2.05      2.05 o 
   1  14   2       11.98        3.88      3.08 o 
   2  14   2      815.95      823.89     26.70 o 
   3  14   2       42.33       35.85      4.85 o 
  -1  15   2       56.55       57.74      5.07 o 
   0  15   2       24.83       24.33      4.48 o 
  -9   1   3      136.67      149.59      6.32 o 
  -8   1   3       98.53      100.73      3.36 o 
  -7   1   3      347.47      353.49      5.14 o 
  -6   1   3      519.88      495.04      5.86 o 
  -5   1   3     2635.48     2646.22     23.37 o 
  -4   1   3      575.48      535.65      6.43 o 
  -3   1   3      242.33      243.31      5.64 o 
  -2   1   3     7799.45     7122.65     55.31 o 
  -1   1   3      483.62      564.21      7.35 o 
   0   1   3     3562.21     3690.25     82.83 o 
   1   1   3      619.49      614.60      9.11 o 
   2   1   3     7538.21     7339.19     67.85 o 
   3   1   3       17.96       27.91      2.52 o 
   4   1   3      390.63      428.11      6.12 o 
   5   1   3     1030.69     1054.72     11.38 o 
   6   1   3        0.20        1.76      1.26 o 
   7   1   3      154.98      161.38      5.48 o 
   8   1   3        6.58        9.15      2.34 o 
   9   1   3        0.24       -0.31      2.06 o 
  -9   2   3       21.13       21.00      3.02 o 
  -8   2   3        4.60        3.42      1.49 o 
  -7   2   3        0.95        0.58      1.03 o 
  -6   2   3       24.67       26.77      1.70 o 
  -5   2   3        7.08        9.24      1.29 o 
  -4   2   3      923.75      914.31      9.56 o 
  -3   2   3      240.25      229.62      3.60 o 
  -2   2   3     1266.24     1204.51     11.93 o 
  -1   2   3      752.35      690.58      8.05 o 
   0   2   3       59.92       58.51      2.24 o 
   1   2   3        1.14        3.96      0.77 o 
   2   2   3       46.28       34.33      1.61 o 
   3   2   3      309.63      314.33      4.14 o 
   4   2   3        2.30        1.01      0.86 o 
   5   2   3        1.24        0.40      0.86 o 
   6   2   3       31.19       28.80      2.38 o 
   7   2   3       14.38       11.78      2.02 o 
   8   2   3        6.00        5.49      2.48 o 
   9   2   3        0.18       -0.43      2.46 o 
  -9   3   3        0.01       -1.62      1.62 o 
  -8   3   3        4.68        5.55      1.81 o 
  -7   3   3       70.72       74.66      2.87 o 
  -6   3   3        5.85        5.43      1.09 o 
  -5   3   3       27.65       33.07      2.13 o 
  -4   3   3     1746.82     1762.65     19.23 o 
  -3   3   3     8336.77     8534.51     72.59 o 
  -2   3   3       44.90       58.56      2.13 o 
  -1   3   3      600.79      566.08      7.15 o 
   0   3   3     5959.40     5891.61     67.28 o 
   1   3   3      174.99      130.82      2.53 o 
   2   3   3      684.86      676.37      8.05 o 
   3   3   3      555.37      610.66     10.94 o 
   4   3   3     8318.03     8315.08     78.95 o 
   5   3   3      553.40      553.01      8.34 o 
   6   3   3       73.32       65.71      3.38 o 
   7   3   3       13.50       17.11      2.51 o 
   8   3   3       35.24       37.17      4.13 o 
   9   3   3       27.50       31.93      4.94 o 
  -9   4   3      103.92       94.65      6.15 o 
  -8   4   3        6.37        6.51      2.25 o 
  -7   4   3       51.37       49.90      3.83 o 
  -6   4   3      477.51      467.39      6.44 o 
  -5   4   3      547.39      548.18      7.90 o 
  -4   4   3      665.70      709.29      9.01 o 
  -3   4   3      364.78      436.96      6.22 o 
  -2   4   3     1386.80     1342.48     13.56 o 
  -1   4   3     1474.06     1527.84     16.25 o 
   0   4   3       96.27      107.20      2.64 o 
   1   4   3      125.32      110.84      2.55 o 
   2   4   3      107.99      116.21      3.04 o 
   3   4   3      723.88      826.34     13.54 o 
   4   4   3       18.02       17.88      2.21 o 
   5   4   3        0.02       -1.16      1.16 o 
   6   4   3      940.34      911.13     15.50 o 
   7   4   3        8.50        7.98      2.45 o 
   8   4   3       20.30       13.59      3.15 o 
  -9   5   3       66.48       73.49      5.66 o 
  -8   5   3      218.53      219.74      6.89 o 
  -7   5   3        0.79        0.51      1.62 o 
  -6   5   3      172.64      183.86      5.85 o 
  -5   5   3        3.61        3.93      1.13 o 
  -4   5   3       13.52       17.38      1.84 o 
  -3   5   3        5.90        1.50      1.06 o 
  -2   5   3      365.22      420.58      6.38 o 
  -1   5   3     3999.04     4154.87     39.97 o 
   0   5   3      610.44      632.73      9.03 o 
   1   5   3     3027.40     3121.07     30.64 o 
   2   5   3      145.71      125.59      4.06 o 
   3   5   3      104.99      120.14      4.90 o 
   4   5   3        9.75        9.37      2.10 o 
   5   5   3      113.59      104.96      5.26 o 
   6   5   3     2257.81     2135.49     29.08 o 
   7   5   3      165.46      154.08     11.38 o 
   8   5   3      117.98      150.92      9.76 o 
  -8   6   3      167.06      165.77      7.82 o 
  -7   6   3       15.79       17.24      2.61 o 
  -6   6   3      155.52      155.78      5.27 o 
  -5   6   3       15.99       19.89      2.03 o 
  -4   6   3       29.58       28.03      2.24 o 
  -3   6   3       41.88       38.96      2.51 o 
  -2   6   3       38.72       41.05      2.20 o 
  -1   6   3     1417.78     1489.00     16.46 o 
   0   6   3        5.41        8.08      1.89 o 
   1   6   3     2077.66     2285.34     26.52 o 
   2   6   3        1.08        4.54      1.34 o 
   3   6   3       12.75       11.65      2.24 o 
   4   6   3       63.79       62.32      6.29 o 
   5   6   3        0.02       -0.27      1.67 o 
   6   6   3      480.46      467.79     10.83 o 
   7   6   3       32.32       29.50      3.62 o 
   8   6   3     1125.24     1064.05     22.56 o 
  -8   7   3       12.85       12.65      2.99 o 
  -7   7   3      196.65      199.22     12.79 o 
  -6   7   3      242.91      249.33      7.48 o 
  -5   7   3        0.53        1.10      1.31 o 
  -4   7   3       89.15       92.15      3.68 o 
  -3   7   3      102.24      103.17      3.99 o 
  -2   7   3      413.05      428.34      6.96 o 
  -1   7   3      269.15      285.81      5.42 o 
   0   7   3      165.00      169.41      5.13 o 
   1   7   3       61.41       60.75      3.18 o 
   2   7   3       17.18       13.57      1.77 o 
   3   7   3       34.01       30.41      3.16 o 
   4   7   3       27.31       25.94      2.89 o 
   5   7   3       15.20       19.57      2.77 o 
   6   7   3       55.84       54.12      4.90 o 
   7   7   3      221.14      240.24     15.61 o 
   8   7   3      573.65      519.97     18.12 o 
  -8   8   3       92.77       93.90      8.28 o 
  -7   8   3        6.42       11.42      2.84 o 
  -6   8   3        5.03        4.53      2.16 o 
  -5   8   3       64.47       68.01      4.52 o 
  -4   8   3      168.75      172.62      5.13 o 
  -3   8   3       92.82       91.71      4.58 o 
  -2   8   3     1614.69     1561.10     20.07 o 
  -1   8   3      167.65      193.04      5.07 o 
   0   8   3      366.87      403.43     11.19 o 
   1   8   3      857.87      835.66     14.93 o 
   2   8   3       49.06       55.00      3.20 o 
   3   8   3       88.43       80.19      5.21 o 
   4   8   3        3.31        0.83      1.75 o 
   5   8   3      266.07      277.23     16.59 o 
   6   8   3        0.55        1.58      2.06 o 
   7   8   3       41.76       44.06      4.39 o 
  -7   9   3        7.46        3.07      2.41 o 
  -6   9   3        0.27       -1.70      1.94 o 
  -5   9   3       90.38       90.52      5.57 o 
  -4   9   3       56.85       54.65      3.84 o 
  -3   9   3        0.85       -1.25      1.56 o 
  -2   9   3       30.55       33.74      2.89 o 
  -1   9   3        2.29        1.83      1.23 o 
   0   9   3        0.00        2.28      1.26 o 
   1   9   3       20.86       20.20      3.96 o 
   2   9   3        0.72        1.05      1.50 o 
   3   9   3      133.57      116.89      5.73 o 
   4   9   3        6.79        1.95      2.10 o 
   5   9   3      185.37      176.60      7.84 o 
   6   9   3        3.56       -0.11      1.99 o 
   7   9   3       84.80       91.30      6.27 o 
  -7  10   3      180.96      156.75      8.17 o 
  -6  10   3       26.49       26.08      3.62 o 
  -5  10   3      144.46      149.02      7.26 o 
  -4  10   3        6.28       10.98      3.81 o 
  -3  10   3        2.96       -0.14      1.89 o 
  -2  10   3      827.58      818.55     14.77 o 
  -1  10   3      236.86      253.47      6.76 o 
   0  10   3      266.90      288.80      6.43 o 
   1  10   3       93.31      101.77      5.21 o 
   2  10   3      495.13      489.61     14.57 o 
   3  10   3       67.56       60.59      4.41 o 
   4  10   3       13.92        5.72      2.38 o 
   5  10   3        3.45        2.35      2.31 o 
   6  10   3       13.06       11.32      2.95 o 
  -6  11   3       17.52       17.46      3.41 o 
  -5  11   3       28.25       31.81      4.55 o 
  -4  11   3       13.74       16.61      3.45 o 
  -3  11   3       18.52       20.47      2.90 o 
  -2  11   3       76.99       83.99      7.10 o 
  -1  11   3      758.01      767.77     13.39 o 
   0  11   3        2.18       -0.36      1.70 o 
   1  11   3      221.37      210.48      7.14 o 
   2  11   3        2.04        2.42      2.24 o 
   3  11   3       31.01       26.88      8.16 o 
   4  11   3        2.05        0.38      1.51 o 
   5  11   3      225.48      211.08      7.87 o 
   6  11   3        0.83       -0.73      2.21 o 
  -5  12   3       15.76       11.38      4.52 o 
  -4  12   3       21.45       20.99      3.90 o 
  -3  12   3       20.56       14.90      2.51 o 
  -2  12   3      208.65      231.38      7.38 o 
  -1  12   3      205.81      204.60      8.02 o 
   0  12   3      311.97      362.35     12.96 o 
   1  12   3       53.48       66.37      5.47 o 
   2  12   3      194.64      192.27      8.09 o 
   3  12   3       18.60       20.39      3.82 o 
   4  12   3       45.98       46.05      5.32 o 
   5  12   3       23.94       25.53      3.58 o 
  -4  13   3       12.43       12.60      3.62 o 
  -3  13   3      114.96      110.31      6.42 o 
  -2  13   3       89.89       88.63      5.57 o 
  -1  13   3       47.22       39.18      4.55 o 
   0  13   3        0.26        0.95      2.41 o 
   1  13   3      580.76      580.96     14.92 o 
   2  13   3       10.68       20.95      5.40 o 
   3  13   3      216.33      230.82      9.39 o 
   4  13   3        5.03        3.43      3.05 o 
  -3  14   3       69.49       62.76      5.97 o 
  -2  14   3      220.35      223.62      7.97 o 
  -1  14   3        3.19        3.80      2.85 o 
   0  14   3        5.24        1.68      2.95 o 
   1  14   3        4.35        3.11      2.95 o 
   2  14   3      870.05      917.66     20.70 o 
   3  14   3      155.55      187.73     11.11 o 
  -9   0   4      167.98      174.30      8.09 o 
  -8   0   4      331.19      317.11      7.56 o 
  -7   0   4       16.59       15.08      2.07 o 
  -6   0   4      326.09      338.23      7.39 o 
  -5   0   4       66.98       76.57      3.66 o 
  -4   0   4       26.90       30.87      2.21 o 
  -3   0   4      454.01      451.43      9.08 o 
  -2   0   4     1424.24     1477.95     16.67 o 
  -1   0   4     3364.17     3624.54     75.09 o 
   0   0   4     5854.98     6359.45     76.88 o 
   1   0   4      189.07      163.87      4.80 o 
   2   0   4       34.72       42.41      2.63 o 
   3   0   4       84.00       93.19      4.96 o 
   4   0   4        0.03       -1.28      1.28 o 
   5   0   4       91.16      105.32      4.71 o 
   6   0   4       48.01       49.77      7.03 o 
   7   0   4      334.70      348.31     10.69 o 
   8   0   4       32.10       29.30      4.18 o 
   9   0   4       21.95       23.25      5.95 o 
  -9   1   4       56.74       69.29      3.71 o 
  -8   1   4       21.74       22.41      2.08 o 
  -7   1   4       38.87       45.34      2.20 o 
  -6   1   4       12.95       13.38      1.44 o 
  -5   1   4      191.78      213.46      3.77 o 
  -4   1   4      558.30      538.50      6.40 o 
  -3   1   4        4.54       10.72      0.93 o 
  -2   1   4      528.83      538.13      5.36 o 
  -1   1   4      833.94      826.15     10.88 o 
   0   1   4     1487.76     1485.89     18.40 o 
   1   1   4       87.79       95.23      2.96 o 
   2   1   4       56.49       49.76      2.15 o 
   3   1   4      210.31      211.35      4.20 o 
   4   1   4       93.39      100.59      5.50 o 
   5   1   4        1.39       -0.40      0.92 o 
   6   1   4        0.87        1.35      1.38 o 
   7   1   4      258.61      264.48      7.49 o 
   8   1   4        1.80        4.47      2.21 o 
   9   1   4        4.17        2.69      2.46 o 
  -9   2   4       37.44       39.85      3.03 o 
  -8   2   4       94.68       94.90      3.55 o 
  -7   2   4       23.76       26.22      1.75 o 
  -6   2   4       21.63       22.68      1.87 o 
  -5   2   4      349.02      370.28      5.57 o 
  -4   2   4      278.16      296.01      4.87 o 
  -3   2   4       22.79       19.26      1.43 o 
  -2   2   4     1390.25     1382.13     13.59 o 
  -1   2   4       28.42       31.90      1.22 o 
   0   2   4      246.69      261.51      3.40 o 
   1   2   4      160.10      159.11      2.83 o 
   2   2   4      198.76      182.33      3.57 o 
   3   2   4        0.85        1.06      0.73 o 
   4   2   4      450.55      457.64      6.04 o 
   5   2   4      233.95      248.02      5.31 o 
   6   2   4       56.70       55.60      3.19 o 
   7   2   4       14.47        9.44      2.25 o 
   8   2   4       18.29       21.80      3.39 o 
  -9   3   4       10.51        9.65      2.53 o 
  -8   3   4       56.47       61.90      3.68 o 
  -7   3   4       89.28       96.77      3.32 o 
  -6   3   4       32.84       33.85      2.40 o 
  -5   3   4       18.99       18.46      1.73 o 
  -4   3   4      160.86      147.74      3.54 o 
  -3   3   4     4233.15     4444.76     39.44 o 
  -2   3   4     1043.76      980.10     10.64 o 
  -1   3   4      703.97      719.10      7.89 o 
   0   3   4      419.13      327.41      4.81 o 
   1   3   4     1032.61     1037.59     10.45 o 
   2   3   4       58.52       56.01      1.71 o 
   3   3   4      957.99      980.60     13.79 o 
   4   3   4     2745.10     2772.89     37.93 o 
   5   3   4        0.03       -0.85      1.35 o 
   6   3   4      378.14      337.85      6.71 o 
   7   3   4      108.63      112.01      5.48 o 
   8   3   4        0.18       -0.52      2.49 o 
  -9   4   4      287.27      308.44      8.83 o 
  -8   4   4       14.74       17.79      2.75 o 
  -7   4   4       53.28       51.44      2.90 o 
  -6   4   4      152.27      158.47      4.04 o 
  -5   4   4       25.00       28.00      2.13 o 
  -4   4   4      770.18      848.81     10.47 o 
  -3   4   4      257.49      271.97      4.80 o 
  -2   4   4      204.22      213.68      4.31 o 
  -1   4   4     1166.09     1194.70     12.18 o 
   0   4   4        0.65        0.82      0.83 o 
   1   4   4      622.82      622.67      7.85 o 
   2   4   4      671.39      661.37      7.37 o 
   3   4   4     1943.24     2093.45     25.34 o 
   4   4   4       21.44       23.35      2.36 o 
   5   4   4       39.01       38.78      2.80 o 
   6   4   4      231.01      234.29      8.01 o 
   7   4   4       59.66       55.10      4.47 o 
   8   4   4       31.50       34.52      4.94 o 
  -9   5   4       11.73       16.80      4.73 o 
  -8   5   4        8.32        4.74      2.19 o 
  -7   5   4       11.47        9.32      2.29 o 
  -6   5   4        9.85        8.03      1.82 o 
  -5   5   4      454.40      435.07      7.14 o 
  -4   5   4       44.87       47.37      2.61 o 
  -3   5   4       86.85       88.53      3.59 o 
  -2   5   4      463.07      438.48      6.85 o 
  -1   5   4     5994.93     6245.05     53.92 o 
   0   5   4      487.19      450.61      7.20 o 
   1   5   4      521.89      571.48      7.69 o 
   2   5   4     3342.55     3296.58     32.35 o 
   3   5   4      188.03      196.15      5.02 o 
   4   5   4      139.24      133.77      4.36 o 
   5   5   4      189.45      199.05      6.41 o 
   6   5   4     2103.08     1983.65     27.68 o 
   7   5   4      121.00      116.41      6.42 o 
   8   5   4      614.20      522.68     14.51 o 
  -8   6   4      106.39      103.22      5.65 o 
  -7   6   4      287.77      262.82      8.04 o 
  -6   6   4      792.53      794.47     11.43 o 
  -5   6   4        0.17        0.99      1.26 o 
  -4   6   4      264.72      247.73      5.77 o 
  -3   6   4       68.59       65.93      4.61 o 
  -2   6   4       51.73       55.42      2.78 o 
  -1   6   4      264.26      275.37      4.69 o 
   0   6   4     1985.03     2022.02     23.87 o 
   1   6   4      376.41      459.35      6.84 o 
   2   6   4        3.09        6.84      1.68 o 
   3   6   4      640.95      632.45     12.97 o 
   4   6   4        0.21        0.32      1.68 o 
   5   6   4        1.10        0.29      1.61 o 
   6   6   4       24.02       26.67      3.35 o 
   7   6   4       11.96       12.64      3.01 o 
   8   6   4       22.90       15.69      3.35 o 
  -8   7   4        1.99        3.05      2.45 o 
  -7   7   4       25.05       25.50      3.09 o 
  -6   7   4      186.32      181.62      6.00 o 
  -5   7   4        3.11        3.39      1.57 o 
  -4   7   4        3.18        1.35      1.35 o 
  -3   7   4        2.68        3.72      1.52 o 
  -2   7   4       69.90       71.53      4.97 o 
  -1   7   4       22.92       20.67      1.82 o 
   0   7   4      354.25      397.24      7.33 o 
   1   7   4     1461.38     1485.84     19.07 o 
   2   7   4      274.43      258.72      5.84 o 
   3   7   4       29.62       25.38      3.14 o 
   4   7   4      307.41      304.20      9.23 o 
   5   7   4      138.80      132.07      7.37 o 
   6   7   4        3.97        3.64      2.21 o 
   7   7   4      306.94      305.51      9.43 o 
  -8   8   4      150.87      137.88      8.72 o 
  -7   8   4        0.20        5.53      2.45 o 
  -6   8   4       44.35       49.02      5.23 o 
  -5   8   4      461.03      423.86      9.16 o 
  -4   8   4       77.61       74.28      3.69 o 
  -3   8   4       26.48       27.83      2.81 o 
  -2   8   4       51.67       52.15      3.36 o 
  -1   8   4      205.97      248.41      5.34 o 
   0   8   4        0.47        0.00      2.29 o 
   1   8   4        0.28        1.30      1.57 o 
   2   8   4        3.16        4.66      1.56 o 
   3   8   4      161.74      164.26      6.53 o 
   4   8   4      183.00      174.86      6.16 o 
   5   8   4        8.55        1.16      2.52 o 
   6   8   4        5.82        0.04      1.97 o 
   7   8   4       14.77        5.88      2.81 o 
  -7   9   4        7.32        8.41      2.78 o 
  -6   9   4       32.97       31.37      3.67 o 
  -5   9   4        0.01        0.58      1.99 o 
  -4   9   4      359.38      355.42      8.72 o 
  -3   9   4        2.16        1.33      1.60 o 
  -2   9   4      136.38      140.26      5.06 o 
  -1   9   4      141.86      146.03      4.82 o 
   0   9   4      236.09      240.06      7.87 o 
   1   9   4       71.00       80.71      4.62 o 
   2   9   4      185.40      160.96      7.20 o 
   3   9   4       21.16       19.16      3.26 o 
   4   9   4        1.75        0.91      1.81 o 
   5   9   4        0.61        0.60      1.63 o 
   6   9   4        0.07       -0.39      2.84 o 
   7   9   4       29.95       32.56      4.05 o 
  -7  10   4       78.24       81.89     11.95 o 
  -6  10   4        2.12        1.82      2.25 o 
  -5  10   4       68.35       76.51      6.25 o 
  -4  10   4       28.00       32.46      3.44 o 
  -3  10   4       32.74       29.05      3.14 o 
  -2  10   4       93.99       92.66      4.42 o 
  -1  10   4       71.76       70.83      4.04 o 
   0  10   4      666.89      672.58     11.83 o 
   1  10   4        0.39       -0.38      1.85 o 
   2  10   4      219.31      189.60      8.91 o 
   3  10   4      137.16      134.71      6.88 o 
   4  10   4        0.00       -0.66      1.85 o 
   5  10   4        8.72        3.78      1.87 o 
   6  10   4       25.58       28.29      4.57 o 
  -6  11   4        2.75        0.25      2.98 o 
  -5  11   4       86.35       83.60      6.72 o 
  -4  11   4        4.03        1.26      2.41 o 
  -3  11   4       27.35       31.40      3.00 o 
  -2  11   4      265.28      263.87      6.73 o 
  -1  11   4       11.29        7.38      2.07 o 
   0  11   4     1474.98     1491.63     21.23 o 
   1  11   4      125.70      104.43      7.36 o 
   2  11   4       26.11       23.05      4.46 o 
   3  11   4        0.91        2.31      2.20 o 
   4  11   4       15.28       15.81      3.06 o 
   5  11   4       30.98       37.26      4.94 o 
  -5  12   4       17.94        7.80      3.40 o 
  -4  12   4       61.41       63.32      5.84 o 
  -3  12   4       45.64       42.14      3.55 o 
  -2  12   4       31.69       30.08      3.00 o 
  -1  12   4       36.87       37.79      4.29 o 
   0  12   4      961.24      916.12     21.55 o 
   1  12   4      145.35      158.63      8.96 o 
   2  12   4      542.32      553.97     17.21 o 
   3  12   4       23.70       23.53      4.01 o 
   4  12   4       10.54       11.43      2.86 o 
   5  12   4        0.90        1.93      2.45 o 
  -4  13   4        0.86        4.10      2.65 o 
  -3  13   4      137.82      158.80     13.79 o 
  -2  13   4      228.00      220.44      7.66 o 
  -1  13   4       52.11       47.29      4.85 o 
   0  13   4      159.84      139.62      9.92 o 
   1  13   4      107.95      117.73     17.70 o 
   2  13   4      240.74      250.11      9.59 o 
   3  13   4        0.03       -1.94      2.57 o 
   4  13   4        0.03       -0.65      3.08 o 
  -3  14   4        0.29       -2.67      2.67 o 
  -2  14   4      171.94      188.28      7.95 o 
  -1  14   4        1.28        3.42      2.88 o 
   0  14   4       95.52      105.32      9.26 o 
   1  14   4       49.02       51.64      5.67 o 
   2  14   4      374.12      415.47     16.28 o 
  -9   1   5       46.02       61.01      8.77 o 
  -8   1   5      101.56      105.33      3.53 o 
  -7   1   5       44.65       45.35      2.48 o 
  -6   1   5      148.79      146.95      3.42 o 
  -5   1   5       14.95       13.09      1.28 o 
  -4   1   5       36.27       44.15      2.80 o 
  -3   1   5        1.95        6.43      0.75 o 
  -2   1   5     1345.56     1354.36     14.95 o 
  -1   1   5      508.08      455.53     11.41 o 
   0   1   5       83.34       93.04      1.89 o 
   1   1   5       46.18       46.48      1.95 o 
   2   1   5      272.64      224.52      3.91 o 
   3   1   5      364.53      383.44      6.31 o 
   4   1   5       11.72       11.20      1.89 o 
   5   1   5      413.02      400.47      6.58 o 
   6   1   5      247.79      243.92      5.72 o 
   7   1   5       56.33       56.99      4.29 o 
   8   1   5       25.10       30.65      3.45 o 
  -9   2   5      506.58      531.59     10.83 o 
  -8   2   5       19.06       19.78      1.79 o 
  -7   2   5        4.80        2.33      1.25 o 
  -6   2   5      305.21      295.45      4.93 o 
  -5   2   5        0.75        0.59      0.96 o 
  -4   2   5      621.80      653.59      7.65 o 
  -3   2   5       39.10       41.85      2.01 o 
  -2   2   5     2286.00     2388.90     27.34 o 
  -1   2   5      415.78      453.96      5.57 o 
   0   2   5      228.85      285.68      7.77 o 
   1   2   5     2043.70     2083.94     17.98 o 
   2   2   5       44.34       39.04      2.00 o 
   3   2   5      459.74      456.50      6.41 o 
   4   2   5      119.64      103.18      3.06 o 
   5   2   5     1125.41     1181.74     15.54 o 
   6   2   5       39.96       38.82      3.54 o 
   7   2   5      100.18       97.79      5.15 o 
   8   2   5        0.76       -0.51      2.07 o 
  -9   3   5       25.97       25.70      8.24 o 
  -8   3   5        0.55       -0.14      1.61 o 
  -7   3   5       40.16       39.03      2.60 o 
  -6   3   5      114.54      121.30      3.95 o 
  -5   3   5       39.50       43.84      3.22 o 
  -4   3   5      266.73      283.20      5.10 o 
  -3   3   5       27.81       18.30      1.52 o 
  -2   3   5      238.87      247.54      5.06 o 
  -1   3   5      258.01      274.05      4.56 o 
   0   3   5     1001.94      996.93     10.32 o 
   1   3   5       41.20       31.23      1.59 o 
   2   3   5       98.82       91.95      3.37 o 
   3   3   5      200.42      192.24      3.98 o 
   4   3   5      394.84      387.17      8.09 o 
   5   3   5      287.04      282.66      9.59 o 
   6   3   5       82.62       89.41      4.47 o 
   7   3   5      274.31      286.31      8.31 o 
   8   3   5        1.06       -2.49      2.49 o 
  -9   4   5       78.54       86.76      5.34 o 
  -8   4   5      121.53      121.48      5.75 o 
  -7   4   5      106.39      114.18      4.21 o 
  -6   4   5       18.75       14.37      1.90 o 
  -5   4   5       51.13       54.88      2.83 o 
  -4   4   5      826.23      889.75     10.99 o 
  -3   4   5      212.67      238.45      5.11 o 
  -2   4   5       66.85       54.72      2.63 o 
  -1   4   5      436.06      459.14      6.07 o 
   0   4   5      285.00      285.69      4.40 o 
   1   4   5       53.90       62.92      2.31 o 
   2   4   5      356.01      392.18      6.22 o 
   3   4   5      920.51     1011.08     12.14 o 
   4   4   5       73.23       73.03      3.93 o 
   5   4   5      280.11      274.86      7.22 o 
   6   4   5      506.25      482.91     11.27 o 
   7   4   5       68.97       69.57      5.08 o 
   8   4   5        5.26       -0.80      3.16 o 
  -8   5   5        6.86        2.35      1.98 o 
  -7   5   5        2.53       -0.56      1.44 o 
  -6   5   5      291.07      308.94      6.34 o 
  -5   5   5      123.35      122.37      4.23 o 
  -4   5   5      299.44      301.87      5.74 o 
  -3   5   5        7.77       12.17      1.81 o 
  -2   5   5      195.37      185.76      4.34 o 
  -1   5   5     1447.98     1565.50     15.75 o 
   0   5   5      112.22      110.82      3.01 o 
   1   5   5      612.13      634.75      8.37 o 
   2   5   5       54.96       62.15      3.43 o 
   3   5   5        0.05        4.82      4.76 o 
   4   5   5       46.68       36.83      4.90 o 
   5   5   5        0.27       -1.53      1.56 o 
   6   5   5      175.23      154.24      6.50 o 
   7   5   5       62.47       71.97      5.24 o 
   8   5   5      268.24      219.21     10.16 o 
  -8   6   5       36.73       33.52      3.57 o 
  -7   6   5      341.00      323.32      8.12 o 
  -6   6   5       37.76       51.28      4.08 o 
  -5   6   5       54.04       59.94      3.58 o 
  -4   6   5      111.10      107.00      6.66 o 
  -3   6   5        2.16        5.27      1.63 o 
  -2   6   5       94.70       88.32      3.70 o 
  -1   6   5      592.53      599.02      7.91 o 
   0   6   5       13.77       15.40      1.75 o 
   1   6   5      130.76      122.03      4.30 o 
   2   6   5        5.71        3.90      1.08 o 
   3   6   5        6.60       10.76      2.32 o 
   4   6   5      149.88      166.59      6.71 o 
   5   6   5       46.80       52.20      4.17 o 
   6   6   5       74.51       71.74      5.86 o 
   7   6   5        6.79       12.19      4.83 o 
  -8   7   5       35.22       36.44      4.35 o 
  -7   7   5      113.16      107.29      5.71 o 
  -6   7   5       24.72       16.63      2.19 o 
  -5   7   5        6.79        6.07      1.72 o 
  -4   7   5       30.71       32.62      3.07 o 
  -3   7   5        5.36        3.41      1.96 o 
  -2   7   5       20.32       18.79      1.73 o 
  -1   7   5      202.87      195.21      4.21 o 
   0   7   5      163.51      158.41      4.83 o 
   1   7   5     2554.02     2715.39     28.11 o 
   2   7   5        4.99        5.53      1.41 o 
   3   7   5      207.96      195.40      6.89 o 
   4   7   5        4.47        5.52      2.28 o 
   5   7   5       14.28       10.50      3.41 o 
   6   7   5       39.53       35.88      6.86 o 
   7   7   5        1.72        0.32      2.45 o 
  -7   8   5        5.77       10.56      2.52 o 
  -6   8   5      112.11      103.48      6.47 o 
  -5   8   5      502.70      457.73      8.47 o 
  -4   8   5       97.34       90.54      5.02 o 
  -3   8   5      345.08      367.07      8.46 o 
  -2   8   5        4.11        3.46      1.29 o 
  -1   8   5       64.64       68.26      3.85 o 
   0   8   5       10.35       14.74      1.97 o 
   1   8   5      283.32      306.24      7.81 o 
   2   8   5      192.94      198.71      7.87 o 
   3   8   5      139.71      135.61      6.19 o 
   4   8   5      225.71      207.47      7.83 o 
   5   8   5      103.00      101.84      5.92 o 
   6   8   5        4.49        4.86      1.82 o 
   7   8   5        1.25       -0.73      2.21 o 
  -7   9   5        7.15        8.46      2.81 o 
  -6   9   5       12.20       10.44      2.50 o 
  -5   9   5      794.06      797.41     14.75 o 
  -4   9   5        7.62        5.36      2.87 o 
  -3   9   5      380.52      395.74      9.20 o 
  -2   9   5        1.63       -0.02      1.55 o 
  -1   9   5       18.66       19.37      2.08 o 
   0   9   5       94.50      106.02      5.22 o 
   1   9   5      435.42      431.53     10.02 o 
   2   9   5       97.87       82.77      6.94 o 
   3   9   5      909.67      842.58     16.98 o 
   4   9   5      421.98      372.40      9.56 o 
   5   9   5        9.86        5.89      3.69 o 
   6   9   5       34.05       32.03      4.62 o 
  -6  10   5        1.35        3.75      2.98 o 
  -5  10   5      208.43      232.23      9.24 o 
  -4  10   5       20.51       17.23      2.88 o 
  -3  10   5      475.46      468.31     10.19 o 
  -2  10   5       11.87       14.22      2.45 o 
  -1  10   5       29.08       31.02      3.36 o 
   0  10   5       18.47       14.11      2.38 o 
   1  10   5       30.21       29.77      3.34 o 
   2  10   5       20.53       19.99      4.07 o 
   3  10   5      169.94      155.99      7.23 o 
   4  10   5       56.09       46.02      4.22 o 
   5  10   5        1.56        1.56      2.11 o 
   6  10   5        0.02       -0.85      2.05 o 
  -6  11   5       12.85       18.68      5.32 o 
  -5  11   5      608.31      581.41     15.38 o 
  -4  11   5        0.30        1.11      2.01 o 
  -3  11   5       23.91       20.00      2.66 o 
  -2  11   5       39.95       39.59      3.25 o 
  -1  11   5      347.51      339.74      9.84 o 
   0  11   5        7.59       11.09      2.38 o 
   1  11   5       43.84       47.64      5.49 o 
   2  11   5      308.06      248.92     19.64 o 
   3  11   5       33.62       40.30      4.57 o 
   4  11   5        6.12        7.16      3.08 o 
   5  11   5      181.86      173.04      8.41 o 
  -5  12   5      119.88      160.21     16.75 o 
  -4  12   5        7.74       12.63      2.88 o 
  -3  12   5       91.81      103.92      5.26 o 
  -2  12   5       18.17       23.75      2.80 o 
  -1  12   5       85.13       86.19      8.48 o 
   0  12   5       25.87       31.22      3.90 o 
   1  12   5      411.17      388.83     13.36 o 
   2  12   5      227.96      225.93     14.54 o 
   3  12   5        4.86        3.07      2.80 o 
   4  12   5       15.12       13.33      3.22 o 
  -4  13   5        0.43       -1.21      2.70 o 
  -3  13   5       90.10       95.36      5.29 o 
  -2  13   5        0.38       -0.28      2.16 o 
  -1  13   5       39.68       40.80      6.30 o 
   0  13   5      595.94      562.74     17.79 o 
   1  13   5        4.65        6.88      3.72 o 
   2  13   5      738.79      771.97     21.26 o 
   3  13   5       42.45       42.67      5.22 o 
  -2  14   5       14.56       11.08      4.34 o 
  -1  14   5      412.28      418.18     12.17 o 
   0  14   5        4.12        2.69      3.72 o 
   1  14   5       40.00       48.46      6.68 o 
  -9   0   6      298.30      396.64     12.10 o 
  -8   0   6      308.39      325.56     11.27 o 
  -7   0   6     3141.35     3208.44     38.55 o 
  -6   0   6       10.18       12.63      2.39 o 
  -5   0   6       77.46       80.65      4.25 o 
  -4   0   6       35.19       32.08      2.30 o 
  -3   0   6     1282.47     1156.30     14.25 o 
  -2   0   6        3.91        9.04      1.64 o 
  -1   0   6     1306.76     1645.89     61.96 o 
   0   0   6    12107.92    14949.64    178.30 o 
   1   0   6      546.52      576.53     14.27 o 
   2   0   6       86.70       81.48      4.11 o 
   3   0   6      537.75      497.25      9.90 o 
   4   0   6      884.93      885.70     15.45 o 
   5   0   6      205.66      201.68      6.56 o 
   6   0   6      299.79      306.28     11.82 o 
   7   0   6     1251.03     1208.68     30.97 o 
   8   0   6       17.26       18.09      4.65 o 
  -9   1   6      594.45      648.25     12.21 o 
  -8   1   6      443.56      448.50      7.25 o 
  -7   1   6      809.88      828.62      9.78 o 
  -6   1   6      468.10      448.55      6.21 o 
  -5   1   6      290.49      288.50      4.95 o 
  -4   1   6        7.40        7.49      0.98 o 
  -3   1   6      153.98      156.93      2.45 o 
  -2   1   6     1169.67     1338.52     16.47 o 
  -1   1   6      164.87      197.49      6.61 o 
   0   1   6     2659.19     3265.98     25.40 o 
   1   1   6      227.94      246.62      4.52 o 
   2   1   6      200.01      204.85      3.98 o 
   3   1   6       38.89       38.63      2.10 o 
   4   1   6        9.13        8.76      1.53 o 
   5   1   6       76.28       77.33      4.07 o 
   6   1   6        8.01        3.10      1.67 o 
   7   1   6      115.22      115.24      5.71 o 
   8   1   6       83.28       85.47      5.28 o 
  -9   2   6      495.97      553.50     14.83 o 
  -8   2   6      166.42      169.12      4.66 o 
  -7   2   6        5.46        4.73      1.32 o 
  -6   2   6        9.39        7.50      1.28 o 
  -5   2   6     1177.72     1150.51     11.90 o 
  -4   2   6      146.99      155.32      3.22 o 
  -3   2   6      616.24      656.46      7.66 o 
  -2   2   6     2220.46     2434.22     23.17 o 
  -1   2   6      109.48      113.58      3.57 o 
   0   2   6       18.60       17.55      1.28 o 
   1   2   6       62.77       67.31      2.10 o 
   2   2   6     2520.94     2588.43     24.31 o 
   3   2   6       19.37       17.68      1.71 o 
   4   2   6       88.36       93.76      3.83 o 
   5   2   6      423.55      439.99      8.53 o 
   6   2   6       11.02       16.27      3.80 o 
   7   2   6       38.10       36.23      3.40 o 
   8   2   6        0.67        4.18      3.43 o 
  -9   3   6      260.30      300.27      9.31 o 
  -8   3   6       19.73       22.61      2.34 o 
  -7   3   6        8.22        5.94      1.66 o 
  -6   3   6       52.08       56.36      3.35 o 
  -5   3   6       91.93       87.37      3.61 o 
  -4   3   6      958.35     1002.88     11.88 o 
  -3   3   6       76.30       71.30      3.07 o 
  -2   3   6      335.67      388.40      5.00 o 
  -1   3   6       30.87       34.40      1.71 o 
   0   3   6      910.14      900.90     10.50 o 
   1   3   6       84.03       76.02      2.31 o 
   2   3   6      249.60      238.69      4.18 o 
   3   3   6       34.63       39.63      2.22 o 
   4   3   6        2.25        1.93      1.60 o 
   5   3   6       48.84       54.85      3.89 o 
   6   3   6        0.37        0.52      1.64 o 
   7   3   6       68.29       69.28      6.06 o 
   8   3   6        5.40        2.36      2.88 o 
  -8   4   6      162.21      154.59      6.30 o 
  -7   4   6        7.66        8.67      1.88 o 
  -6   4   6      169.15      170.96      4.71 o 
  -5   4   6       88.08       90.75      3.73 o 
  -4   4   6     1168.58     1219.85     14.04 o 
  -3   4   6      132.71      143.36      4.07 o 
  -2   4   6      322.11      308.11      4.82 o 
  -1   4   6      814.09      829.93     10.50 o 
   0   4   6      307.32      329.06      4.95 o 
   1   4   6        0.21       -0.11      0.85 o 
   2   4   6        1.47        0.96      0.87 o 
   3   4   6        0.64        1.93      1.31 o 
   4   4   6       49.36       58.51      3.77 o 
   5   4   6       59.24       51.26      3.79 o 
   6   4   6        8.77        2.85      2.17 o 
   7   4   6       36.99       32.49      3.75 o 
   8   4   6        6.42        2.06      2.77 o 
  -8   5   6       25.32       29.38      3.33 o 
  -7   5   6       52.15       47.20      3.57 o 
  -6   5   6        2.22        2.57      1.47 o 
  -5   5   6      138.97      128.44      4.01 o 
  -4   5   6        1.27        2.39      1.92 o 
  -3   5   6       44.06       52.98      3.39 o 
  -2   5   6      374.22      355.45      5.85 o 
  -1   5   6       94.96       86.06      2.68 o 
   0   5   6        1.35        3.15      1.04 o 
   1   5   6      137.08      133.44      3.42 o 
   2   5   6      668.94      647.73      8.02 o 
   3   5   6      201.84      207.94      5.95 o 
   4   5   6       15.99       17.57      2.41 o 
   5   5   6      101.59      104.85      7.86 o 
   6   5   6       27.47       29.67      4.34 o 
   7   5   6       57.06       59.95      6.09 o 
  -8   6   6        7.64        4.16      2.00 o 
  -7   6   6        1.15       -1.21      1.62 o 
  -6   6   6      269.87      232.06      5.77 o 
  -5   6   6       14.45       15.90      2.16 o 
  -4   6   6       12.35       11.79      2.13 o 
  -3   6   6      290.32      283.99      7.06 o 
  -2   6   6      196.33      210.53      4.31 o 
  -1   6   6      103.50       95.73      3.06 o 
   0   6   6       64.00       68.32      3.08 o 
   1   6   6     1680.74     1718.07     18.86 o 
   2   6   6       30.83       32.29      2.00 o 
   3   6   6       11.06        9.70      1.97 o 
   4   6   6        0.28        2.51      2.04 o 
   5   6   6       67.27       67.27      5.49 o 
   6   6   6       65.35       77.03      5.30 o 
   7   6   6      137.44      132.34      8.28 o 
  -8   7   6        2.21        0.20      1.97 o 
  -7   7   6      117.26       94.62      5.30 o 
  -6   7   6       22.68       28.36      2.87 o 
  -5   7   6        0.73       -0.36      1.49 o 
  -4   7   6      104.47      105.44      5.29 o 
  -3   7   6     1069.72     1057.31     14.15 o 
  -2   7   6      248.26      240.15      4.90 o 
  -1   7   6      758.94      727.80      9.49 o 
   0   7   6        0.99        2.34      1.30 o 
   1   7   6       20.60       21.33      1.96 o 
   2   7   6       47.80       52.08      4.03 o 
   3   7   6      456.56      424.49     10.62 o 
   4   7   6        1.13       -0.63      2.04 o 
   5   7   6        2.28        0.06      1.85 o 
   6   7   6      477.17      475.72     11.63 o 
   7   7   6       53.63       50.29      5.58 o 
  -7   8   6        7.40        8.13      2.34 o 
  -6   8   6        7.11        5.37      2.04 o 
  -5   8   6        2.63       -0.18      1.81 o 
  -4   8   6      178.19      154.40      6.01 o 
  -3   8   6        0.09        1.05      1.40 o 
  -2   8   6       63.25       68.39      3.36 o 
  -1   8   6      108.09      102.01      3.64 o 
   0   8   6        8.26        5.51      1.89 o 
   1   8   6        1.18        0.91      1.39 o 
   2   8   6        8.21        4.88      2.20 o 
   3   8   6      739.78      720.51     17.72 o 
   4   8   6        3.74        5.28      4.58 o 
   5   8   6      155.40      150.85      7.31 o 
   6   8   6       27.18       32.39      3.98 o 
  -7   9   6        0.28       -1.69      2.11 o 
  -6   9   6        5.48        6.39      2.65 o 
  -5   9   6     1307.52     1259.93     20.20 o 
  -4   9   6        6.30       10.12      2.55 o 
  -3   9   6     1806.49     1738.10     21.32 o 
  -2   9   6        0.52       -0.91      1.22 o 
  -1   9   6       21.78       24.54      2.23 o 
   0   9   6       14.69       20.13      2.42 o 
   1   9   6       41.58       47.60      3.90 o 
   2   9   6       23.24       13.09      2.70 o 
   3   9   6      490.14      465.29     20.76 o 
   4   9   6      426.63      402.48     11.65 o 
   5   9   6       35.03       30.39      3.73 o 
   6   9   6        1.63       -0.84      2.38 o 
  -6  10   6        0.23        5.83      2.65 o 
  -5  10   6      246.31      264.18      7.51 o 
  -4  10   6      213.45      208.29      7.08 o 
  -3  10   6       63.16       43.26      3.33 o 
  -2  10   6      124.00      115.57      4.90 o 
  -1  10   6       10.06        8.97      1.96 o 
   0  10   6       20.63       25.61      2.89 o 
   1  10   6       35.97       30.43      4.42 o 
   2  10   6       65.62       67.42      6.34 o 
   3  10   6       76.00       61.86      5.45 o 
   4  10   6      100.72       79.56      6.12 o 
   5  10   6      170.73      173.90      7.88 o 
  -5  11   6     1172.33     1230.35     24.52 o 
  -4  11   6       17.40       22.72      3.32 o 
  -3  11   6       21.01       25.58      3.86 o 
  -2  11   6       17.02       22.28      3.02 o 
  -1  11   6       22.77       27.98      4.90 o 
   0  11   6        1.82        2.35      1.96 o 
   1  11   6       43.93       40.82      5.14 o 
   2  11   6      624.22      562.87     16.79 o 
   3  11   6      290.04      300.22     10.13 o 
   4  11   6        3.01       -1.65      2.01 o 
   5  11   6      202.51      200.83     12.14 o 
  -5  12   6       20.65       21.29      4.29 o 
  -4  12   6       10.87       14.01      3.82 o 
  -3  12   6        1.78        1.36      2.16 o 
  -2  12   6       60.05       63.76      4.25 o 
  -1  12   6       24.27       21.21      3.07 o 
   0  12   6        1.75        4.70      3.14 o 
   1  12   6      147.46      128.02      8.91 o 
   2  12   6       17.14        7.74      3.93 o 
   3  12   6        2.63        3.18      3.93 o 
   4  12   6        6.49        6.51      2.83 o 
  -3  13   6        0.04       -1.75      2.29 o 
  -2  13   6       10.06       12.11      3.45 o 
  -1  13   6        0.32        2.58      2.41 o 
   0  13   6       32.03       22.19      4.76 o 
   1  13   6       98.49      110.08      8.96 o 
   2  13   6       31.10       33.50      5.80 o 
  -1  14   6        2.64        3.35      3.72 o 
   0  14   6       12.75       10.82      4.42 o 
  -9   1   7      726.17      746.11     12.82 o 
  -8   1   7      113.40      116.39      6.35 o 
  -7   1   7       32.83       36.90      3.68 o 
  -6   1   7      292.49      283.76      5.79 o 
  -5   1   7      758.87      737.80      8.46 o 
  -4   1   7      272.75      240.84      4.11 o 
  -3   1   7       22.94       23.12      1.83 o 
  -2   1   7      463.00      514.89      7.60 o 
  -1   1   7      611.88      644.56     11.71 o 
   0   1   7      105.47      146.95      3.07 o 
   1   1   7      119.08      122.17      3.32 o 
   2   1   7     2161.07     2166.60     23.37 o 
   3   1   7       52.41       50.05      2.49 o 
   4   1   7       90.26       89.58      3.31 o 
   5   1   7        4.57        4.07      1.65 o 
   6   1   7       40.97       50.68      3.72 o 
   7   1   7       28.86       35.89      3.92 o 
   8   1   7        2.43        2.69      2.45 o 
  -9   2   7       44.07       98.91     13.09 o 
  -8   2   7       70.52       73.66      5.19 o 
  -7   2   7       21.89       16.84      2.41 o 
  -6   2   7      310.97      308.06      6.63 o 
  -5   2   7      882.94      896.41     11.33 o 
  -4   2   7        7.73       11.74      1.42 o 
  -3   2   7       26.28       28.76      2.78 o 
  -2   2   7       14.20       21.79      1.63 o 
  -1   2   7      357.18      337.37      6.24 o 
   0   2   7      115.62      139.73      3.47 o 
   1   2   7      137.14      160.81      3.19 o 
   2   2   7      964.75      969.90     11.20 o 
   3   2   7        0.72        0.63      1.01 o 
   4   2   7        8.99        6.83      1.99 o 
   5   2   7       45.16       44.61      3.37 o 
   6   2   7      232.96      244.40      6.80 o 
   7   2   7       21.54       16.76      3.14 o 
   8   2   7       24.48       29.16      4.82 o 
  -8   3   7       65.43       68.07      4.92 o 
  -7   3   7       38.78       42.98      3.01 o 
  -6   3   7        8.16        7.92      1.65 o 
  -5   3   7      410.48      390.01      6.80 o 
  -4   3   7      889.65      844.98     10.68 o 
  -3   3   7      502.51      476.65      8.73 o 
  -2   3   7      469.12      571.16      9.97 o 
  -1   3   7      426.02      404.46      6.14 o 
   0   3   7      300.38      297.05      6.12 o 
   1   3   7        4.97        3.88      0.93 o 
   2   3   7      186.36      189.38      3.65 o 
   3   3   7       32.80       32.68      2.29 o 
   4   3   7      465.37      478.30      9.66 o 
   5   3   7      182.98      193.04      6.35 o 
   6   3   7        1.65       -1.56      1.56 o 
   7   3   7       10.47        7.02      2.85 o 
  -8   4   7       67.04       66.82      4.52 o 
  -7   4   7       11.89        7.03      2.49 o 
  -6   4   7        5.49        3.69      1.47 o 
  -5   4   7        0.37       -0.72      1.19 o 
  -4   4   7        0.96        0.54      1.34 o 
  -3   4   7      350.68      347.04      5.48 o 
  -2   4   7       46.85       51.44      2.64 o 
  -1   4   7       97.69      111.32      3.11 o 
   0   4   7      117.13      107.65      3.58 o 
   1   4   7       12.18        9.63      1.18 o 
   2   4   7       46.87       47.63      2.33 o 
   3   4   7       26.14       26.00      2.60 o 
   4   4   7      558.29      583.62     11.05 o 
   5   4   7        0.29       -1.25      1.65 o 
   6   4   7       20.58       23.21      3.19 o 
   7   4   7        2.08       -1.34      2.57 o 
  -8   5   7       77.88       79.83      5.65 o 
  -7   5   7       33.16       30.05      2.74 o 
  -6   5   7       30.29       30.94      2.64 o 
  -5   5   7      154.92      151.69      4.41 o 
  -4   5   7      349.20      372.88      7.50 o 
  -3   5   7      502.72      472.98      9.35 o 
  -2   5   7      469.85      442.80      6.48 o 
  -1   5   7      459.10      459.07      7.32 o 
   0   5   7        0.29        0.41      0.83 o 
   1   5   7     1328.68     1305.05     16.91 o 
   2   5   7       51.54       52.83      2.40 o 
   3   5   7       48.08       57.96      3.73 o 
   4   5   7       23.47       21.74      2.67 o 
   5   5   7        0.56       -1.82      1.82 o 
   6   5   7        6.70        1.25      2.05 o 
   7   5   7        1.82       -1.92      2.73 o 
  -8   6   7        8.85        5.61      2.20 o 
  -7   6   7      100.46       98.91      4.67 o 
  -6   6   7      135.38      109.68      4.63 o 
  -5   6   7        4.51        5.98      2.24 o 
  -4   6   7       13.94       17.64      2.58 o 
  -3   6   7       35.45       33.72      2.61 o 
  -2   6   7      407.04      398.66      8.93 o 
  -1   6   7      713.46      703.23      9.22 o 
   0   6   7      420.34      413.65      7.12 o 
   1   6   7      132.14      145.01      4.32 o 
   2   6   7      256.46      261.96      8.05 o 
   3   6   7      194.33      200.42      5.83 o 
   4   6   7       34.50       29.05      3.80 o 
   5   6   7      127.74      115.05      8.76 o 
   6   6   7      142.93      154.09      7.41 o 
   7   6   7       13.51       16.67      3.50 o 
  -7   7   7       29.41       33.17      4.29 o 
  -6   7   7       30.30       34.46      3.18 o 
  -5   7   7      183.77      144.43      6.18 o 
  -4   7   7        1.12       -0.90      1.67 o 
  -3   7   7      764.57      741.36     11.40 o 
  -2   7   7      226.72      217.64      4.72 o 
  -1   7   7     1779.36     1743.27     18.45 o 
   0   7   7        5.62        7.46      1.92 o 
   1   7   7        8.76        9.09      1.60 o 
   2   7   7       31.02       35.46      3.58 o 
   3   7   7       92.62       92.06      8.58 o 
   4   7   7       80.47       79.52      5.75 o 
   5   7   7       56.46       57.23      5.38 o 
   6   7   7      251.24      223.55      8.05 o 
  -7   8   7        1.16        2.08      2.12 o 
  -6   8   7       30.28       30.36      3.69 o 
  -5   8   7       19.80       16.98      2.91 o 
  -4   8   7      416.71      347.60      8.83 o 
  -3   8   7     1389.53     1383.59     17.85 o 
  -2   8   7      243.60      237.11      5.20 o 
  -1   8   7       16.78       14.48      2.17 o 
   0   8   7      440.83      443.00     10.24 o 
   1   8   7        1.46       -1.09      1.52 o 
   2   8   7      267.67      266.03      9.75 o 
   3   8   7      178.13      189.06      7.45 o 
   4   8   7      277.21      274.05      9.31 o 
   5   8   7      278.44      250.73     11.39 o 
   6   8   7       21.71       20.52      3.44 o 
  -6   9   7       11.02       11.83      2.89 o 
  -5   9   7        2.64        2.31      2.16 o 
  -4   9   7       91.33       96.35      5.63 o 
  -3   9   7      558.30      651.23     12.71 o 
  -2   9   7       27.26       25.61      2.63 o 
  -1   9   7        0.15       -0.10      1.30 o 
   0   9   7      226.21      229.97      7.05 o 
   1   9   7        2.87        2.39      2.68 o 
   2   9   7        0.99        1.55      2.20 o 
   3   9   7       85.06       74.56      5.69 o 
   4   9   7      211.42      176.10     18.20 o 
   5   9   7       29.10       38.33      4.15 o 
  -6  10   7       75.63       73.37      5.69 o 
  -5  10   7      521.58      514.15     12.06 o 
  -4  10   7       20.77       27.54      3.44 o 
  -3  10   7      439.21      424.82     10.24 o 
  -2  10   7      207.54      187.04      8.57 o 
  -1  10   7        7.95        7.22      1.73 o 
   0  10   7        3.77        4.82      2.24 o 
   1  10   7       23.13       17.85      9.70 o 
   2  10   7      158.10      148.16      8.74 o 
   3  10   7       40.90       29.96      4.71 o 
   4  10   7        1.86       -2.28      2.28 o 
   5  10   7      606.31      537.12     16.02 o 
  -5  11   7      218.37      218.42      8.35 o 
  -4  11   7        2.84        2.42      2.42 o 
  -3  11   7      178.74      159.12      7.09 o 
  -2  11   7        0.37       -2.16      2.20 o 
  -1  11   7      176.05      160.75      8.06 o 
   0  11   7       55.82       47.46      3.99 o 
   1  11   7       15.16        4.61      3.09 o 
   2  11   7       41.84       31.20      4.96 o 
   3  11   7        6.02        2.91      2.63 o 
   4  11   7        0.15        4.01      4.31 o 
  -4  12   7        0.67       -1.53      2.21 o 
  -3  12   7       53.82       63.65      5.82 o 
  -2  12   7       63.85       66.55      9.45 o 
  -1  12   7       76.95       74.40      5.97 o 
   0  12   7      152.09      154.65      7.98 o 
   1  12   7       25.19       37.59      5.65 o 
   2  12   7        0.98        0.75      4.61 o 
   3  12   7       18.65       12.59      4.62 o 
  -3  13   7       54.87       70.08      5.56 o 
  -2  13   7        0.46       -1.21      2.70 o 
  -1  13   7        4.66        6.53      3.93 o 
   0  13   7        4.68       16.05      6.55 o 
   1  13   7        1.36        0.14      4.12 o 
   2  13   7       23.55       21.54      6.06 o 
  -8   0   8      289.25      317.50     13.03 o 
  -7   0   8      366.75      376.23     18.91 o 
  -6   0   8     1192.57     1128.13     26.05 o 
  -5   0   8       34.00       41.70      7.27 o 
  -4   0   8        1.99        3.06      2.21 o 
  -3   0   8      295.58      316.78     10.63 o 
  -2   0   8        4.68       12.12      2.74 o 
  -1   0   8        1.81        0.00      2.29 o 
   0   0   8      623.37      747.47     13.89 o 
   1   0   8       19.15       14.13      2.90 o 
   2   0   8      293.76      278.69      7.32 o 
   3   0   8       18.70       20.53      2.59 o 
   4   0   8      154.16      153.06     11.85 o 
   5   0   8       48.27       48.08      5.45 o 
   6   0   8       70.02       72.20      7.02 o 
   7   0   8      142.22      144.67      8.47 o 
  -8   1   8       86.95       97.40      5.92 o 
  -7   1   8     3651.23     3671.24     46.71 o 
  -6   1   8      161.81      141.48      6.23 o 
  -5   1   8     1044.97     1037.76     16.85 o 
  -4   1   8       10.05       12.17      1.98 o 
  -3   1   8       32.38       37.57      3.03 o 
  -2   1   8      443.69      396.73      6.66 o 
  -1   1   8       98.86      107.42      3.94 o 
   0   1   8      899.31     1308.02     13.21 o 
   1   1   8      748.50      769.09     19.62 o 
   2   1   8      815.19      912.01     12.15 o 
   3   1   8       49.72       49.66      2.90 o 
   4   1   8        5.83        2.30      1.23 o 
   5   1   8        0.43        0.15      1.41 o 
   6   1   8       26.61       23.40      3.02 o 
   7   1   8      264.98      259.05     10.52 o 
  -8   2   8       88.19       89.18      5.75 o 
  -7   2   8      143.64      148.72      6.95 o 
  -6   2   8      213.38      214.27      6.96 o 
  -5   2   8        0.98        0.42      1.42 o 
  -4   2   8      329.33      330.38      7.23 o 
  -3   2   8        0.06       -0.16      1.29 o 
  -2   2   8       39.38       39.75      3.07 o 
  -1   2   8        0.69       -0.68      1.08 o 
   0   2   8        3.04        1.35      0.80 o 
   1   2   8        1.51        0.60      0.87 o 
   2   2   8       91.24       89.58      3.58 o 
   3   2   8       55.40       57.90      2.87 o 
   4   2   8      191.80      189.26      5.34 o 
   5   2   8       40.78       44.18      3.40 o 
   6   2   8       39.24       40.13      3.99 o 
   7   2   8       91.76      102.48      6.35 o 
  -8   3   8        7.77        7.98      2.62 o 
  -7   3   8      225.86      258.46      9.20 o 
  -6   3   8        6.87        5.97      2.08 o 
  -5   3   8      864.17      843.65     13.22 o 
  -4   3   8        2.84        1.82      1.38 o 
  -3   3   8     2071.58     2028.10     23.04 o 
  -2   3   8      732.65      765.50     10.66 o 
  -1   3   8      219.60      201.47      5.67 o 
   0   3   8       59.31       52.65      2.11 o 
   1   3   8      450.68      434.84      6.01 o 
   2   3   8      115.11      116.47      3.45 o 
   3   3   8      657.36      670.22      9.16 o 
   4   3   8      990.74      996.51     14.19 o 
   5   3   8       24.22       19.37      3.28 o 
   6   3   8        0.00       -1.14      1.97 o 
   7   3   8        0.35       -0.35      3.69 o 
  -8   4   8       22.70       17.86      3.25 o 
  -7   4   8        2.43        4.24      2.17 o 
  -6   4   8        2.27        2.75      1.62 o 
  -5   4   8        2.12        1.29      1.53 o 
  -4   4   8      148.60      138.76      4.82 o 
  -3   4   8      121.20      124.06      5.60 o 
  -2   4   8       45.39       52.99      3.82 o 
  -1   4   8        4.28        5.67      1.47 o 
   0   4   8       53.91       52.48      2.29 o 
   1   4   8      402.98      398.60      5.77 o 
   2   4   8      141.81      134.45      3.34 o 
   3   4   8      461.51      469.45      8.52 o 
   4   4   8        0.90        0.32      1.72 o 
   5   4   8       72.49       65.53      9.40 o 
   6   4   8       57.93       46.79      4.20 o 
   7   4   8       20.88       20.21      8.04 o 
  -8   5   8       38.50       25.82     10.67 o 
  -7   5   8        2.53        6.09      2.36 o 
  -6   5   8      155.80      147.35      6.68 o 
  -5   5   8        2.89       -0.15      1.91 o 
  -4   5   8        7.54        7.25      2.03 o 
  -3   5   8      505.80      474.48     11.76 o 
  -2   5   8      328.59      339.90      6.85 o 
  -1   5   8      596.46      573.43     10.53 o 
   0   5   8      269.60      253.25      4.69 o 
   1   5   8     1277.14     1202.94     15.33 o 
   2   5   8       18.24       17.75      1.60 o 
   3   5   8       26.55       24.19      2.77 o 
   4   5   8      119.32      115.33      5.27 o 
   5   5   8      100.82       97.63      6.60 o 
   6   5   8      273.39      264.18      8.40 o 
   7   5   8       68.30       74.80      7.62 o 
  -7   6   8        9.12        9.08      2.65 o 
  -6   6   8      131.89      120.84      5.56 o 
  -5   6   8       67.35       50.22      5.95 o 
  -4   6   8       29.58       24.19      3.01 o 
  -3   6   8        5.67        3.19      1.59 o 
  -2   6   8      208.91      196.88      6.93 o 
  -1   6   8      964.24      934.98     13.03 o 
   0   6   8      175.79      166.15      5.64 o 
   1   6   8     1632.20     1589.98     16.95 o 
   2   6   8        0.39       -1.35      1.35 o 
   3   6   8       19.83       22.37      2.73 o 
   4   6   8       60.02       63.66      5.10 o 
   5   6   8      144.57      147.08      8.21 o 
   6   6   8        0.00       -2.02      2.02 o 
  -7   7   8        9.37        3.47      2.54 o 
  -6   7   8        7.65        6.45      2.45 o 
  -5   7   8       52.17       50.90      4.13 o 
  -4   7   8        0.83        2.67      2.03 o 
  -3   7   8      265.12      265.02      6.42 o 
  -2   7   8       17.79       17.21      2.14 o 
  -1   7   8     1341.40     1338.70     17.19 o 
   0   7   8      132.43      131.05      4.29 o 
   1   7   8       26.40       27.98      2.14 o 
   2   7   8       32.16       29.08      3.40 o 
   3   7   8      126.21      129.71      8.51 o 
   4   7   8        0.88        1.54      2.28 o 
   5   7   8       33.80       29.23      4.18 o 
   6   7   8       39.57       24.55      4.36 o 
  -7   8   8        3.93        4.99      3.05 o 
  -6   8   8        0.57        2.45      2.25 o 
  -5   8   8      145.28      139.55      6.44 o 
  -4   8   8        0.00        1.59      1.97 o 
  -3   8   8      897.33      840.97     12.92 o 
  -2   8   8       44.17       43.68      3.27 o 
  -1   8   8     2023.66     2032.79     24.01 o 
   0   8   8      239.79      248.19      5.85 o 
   1   8   8       51.37       49.46      4.34 o 
   2   8   8        4.92        5.34      2.20 o 
   3   8   8      460.80      429.76     11.61 o 
   4   8   8        5.19        5.12      2.77 o 
   5   8   8       69.00       65.69      7.26 o 
  -6   9   8       20.65       17.86      3.22 o 
  -5   9   8      182.80      201.90      7.29 o 
  -4   9   8       26.16       20.89      3.99 o 
  -3   9   8      522.48      483.38     18.05 o 
  -2   9   8       35.61       37.70      3.12 o 
  -1   9   8      190.43      186.31      5.54 o 
   0   9   8       36.28       36.92      3.48 o 
   1   9   8       12.44       13.14      2.92 o 
   2   9   8        2.98        4.25      2.43 o 
   3   9   8        0.50        2.38      2.44 o 
   4   9   8        4.17        9.34      3.21 o 
   5   9   8        4.16        5.64      3.05 o 
  -5  10   8       83.00       69.83      5.27 o 
  -4  10   8       15.25       10.06      2.75 o 
  -3  10   8     1759.70     1736.02     28.83 o 
  -2  10   8      520.88      481.17     16.44 o 
  -1  10   8      128.78      134.24      5.68 o 
   0  10   8       46.91       52.35      5.15 o 
   1  10   8       41.69       35.91      4.18 o 
   2  10   8      182.09      202.30     18.67 o 
   3  10   8        8.62        9.76      2.98 o 
   4  10   8       65.49       61.30      5.77 o 
  -5  11   8       81.13       83.90      5.90 o 
  -4  11   8       33.21       29.40      3.87 o 
  -3  11   8       48.65       55.54      4.68 o 
  -2  11   8        3.97        2.05      2.24 o 
  -1  11   8      158.32      164.00      6.74 o 
   0  11   8        8.29       12.86      3.34 o 
   1  11   8        6.57        4.36      5.33 o 
   2  11   8       26.28       33.73      8.00 o 
   3  11   8       38.01       29.32      4.29 o 
  -3  12   8       55.56       68.72      6.15 o 
  -2  12   8       60.54       74.95      6.22 o 
  -1  12   8        0.24       -2.68      2.68 o 
   0  12   8      147.11      154.29     15.51 o 
   1  12   8        8.06        4.36      5.33 o 
   2  12   8        0.53        6.22      4.36 o 
  -1  13   8       53.35       57.58      7.17 o 
   0  13   8       15.07        5.59      4.28 o 
  -8   1   9       21.69       25.50      4.90 o 
  -7   1   9      971.35      983.77     17.63 o 
  -6   1   9       35.25       37.73      3.75 o 
  -5   1   9     2946.47     2870.00     42.27 o 
  -4   1   9      805.32      758.68     13.63 o 
  -3   1   9       66.08       66.73      4.22 o 
  -2   1   9      227.96      244.57      8.54 o 
  -1   1   9       30.73       36.77      2.84 o 
   0   1   9      799.79     1006.34     11.15 o 
   1   1   9       44.27       50.63      2.63 o 
   2   1   9      271.07      293.13      5.58 o 
   3   1   9       84.86       82.94      3.56 o 
   4   1   9       18.10       20.66      2.37 o 
   5   1   9      342.54      363.96      8.35 o 
   6   1   9       18.60       18.45      3.69 o 
   7   1   9       71.96       73.75      5.01 o 
  -8   2   9        1.42        7.03      2.58 o 
  -7   2   9       59.68       61.02      7.30 o 
  -6   2   9      204.89      195.16      6.91 o 
  -5   2   9     1175.89     1117.91     18.30 o 
  -4   2   9      121.33      143.63      5.69 o 
  -3   2   9      232.36      225.16      6.66 o 
  -2   2   9       68.45       79.75      3.06 o 
  -1   2   9       18.11       23.47      3.41 o 
   0   2   9       27.80       30.89      1.99 o 
   1   2   9      187.27      206.37      5.69 o 
   2   2   9       69.81       74.31      3.19 o 
   3   2   9      415.42      432.76      7.23 o 
   4   2   9        4.63        6.33      3.20 o 
   5   2   9      483.51      472.42      9.34 o 
   6   2   9        4.56        3.39      2.38 o 
   7   2   9        8.08        7.86      2.87 o 
  -8   3   9        9.81       12.97      2.99 o 
  -7   3   9        1.68        0.23      2.01 o 
  -6   3   9       59.13       52.48      4.36 o 
  -5   3   9      101.58       90.57      5.31 o 
  -4   3   9      291.89      270.92      8.96 o 
  -3   3   9     2920.53     2843.98     30.90 o 
  -2   3   9       87.08       90.79      4.91 o 
  -1   3   9      305.51      295.03      7.38 o 
   0   3   9        1.80        3.54      1.25 o 
   1   3   9      248.75      249.45      4.48 o 
   2   3   9      176.39      170.13      4.25 o 
   3   3   9      619.14      616.73     10.18 o 
   4   3   9      331.79      339.51      7.50 o 
   5   3   9       35.67       40.03      3.37 o 
   6   3   9        8.81        8.57      2.72 o 
  -8   4   9       59.11       64.48      5.97 o 
  -7   4   9       32.45       32.88      3.80 o 
  -6   4   9      199.23      191.31      7.02 o 
  -5   4   9      163.11      159.64      6.35 o 
  -4   4   9      129.01      139.99      4.83 o 
  -3   4   9       87.05       87.28      4.00 o 
  -2   4   9      702.68      697.01     10.64 o 
  -1   4   9       90.30       85.10      4.52 o 
   0   4   9       50.08       50.67      3.99 o 
   1   4   9      725.10      705.90      8.60 o 
   2   4   9        1.07        0.19      1.05 o 
   3   4   9     1309.78     1298.50     17.03 o 
   4   4   9      152.45      153.16      5.16 o 
   5   4   9       16.25       16.91      2.57 o 
   6   4   9       10.54       11.15      6.06 o 
  -7   5   9       54.48       59.83      4.95 o 
  -6   5   9        2.58        1.16      1.92 o 
  -5   5   9       20.26       24.86      3.22 o 
  -4   5   9        1.65        0.73      1.53 o 
  -3   5   9       89.11       84.53      4.59 o 
  -2   5   9       35.54       39.40      4.13 o 
  -1   5   9     3346.92     3293.98     39.56 o 
   0   5   9       11.51       20.18      2.58 o 
   1   5   9      366.60      342.95      5.89 o 
   2   5   9       23.56       24.12      2.39 o 
   3   5   9       67.32       69.12      3.83 o 
   4   5   9        0.24        0.92      1.62 o 
   5   5   9        0.96        2.42      2.52 o 
   6   5   9      332.33      296.09     10.76 o 
  -7   6   9       19.22       26.02      3.73 o 
  -6   6   9      177.22      171.48      7.32 o 
  -5   6   9       10.82       18.69      3.15 o 
  -4   6   9        2.13        4.56      1.95 o 
  -3   6   9       24.29       21.92      2.40 o 
  -2   6   9        0.49        0.45      1.42 o 
  -1   6   9      307.38      310.34      6.83 o 
   0   6   9       10.20        7.02      2.03 o 
   1   6   9     2263.01     2267.12     22.89 o 
   2   6   9      239.83      230.86      6.54 o 
   3   6   9        0.02       -0.89      1.44 o 
   4   6   9       68.92       71.36      7.79 o 
   5   6   9        4.90        3.32      2.67 o 
   6   6   9        5.56        3.27      2.98 o 
  -7   7   9       15.61       16.52      3.84 o 
  -6   7   9       12.50        9.45      3.26 o 
  -5   7   9        3.08        5.40      2.31 o 
  -4   7   9      295.10      257.16      7.63 o 
  -3   7   9       52.79       46.52      3.38 o 
  -2   7   9        0.00        0.80      1.59 o 
  -1   7   9      104.78      118.62      5.00 o 
   0   7   9        0.49        1.87      1.76 o 
   1   7   9     1013.61      987.60     15.45 o 
   2   7   9      103.08      116.29      5.37 o 
   3   7   9       41.35       39.22      4.08 o 
   4   7   9       16.04       15.30      3.30 o 
   5   7   9       19.81       19.96      5.81 o 
  -6   8   9       46.81       53.85      5.67 o 
  -5   8   9       39.50       34.15      3.79 o 
  -4   8   9      179.13      175.16      8.26 o 
  -3   8   9        0.02        0.00      1.67 o 
  -2   8   9      496.06      477.50      9.22 o 
  -1   8   9     1826.98     1881.39     22.96 o 
   0   8   9      465.14      447.40      9.71 o 
   1   8   9       19.98       29.32      4.96 o 
   2   8   9       89.75       92.56      6.37 o 
   3   8   9      121.54      123.29      9.52 o 
   4   8   9       16.15       12.90      4.53 o 
   5   8   9       39.61       37.12      4.78 o 
  -6   9   9        0.17        0.34      2.77 o 
  -5   9   9       19.16       19.48      3.25 o 
  -4   9   9       29.39       27.86      3.59 o 
  -3   9   9        5.03        5.08      2.25 o 
  -2   9   9        0.27       -0.89      1.64 o 
  -1   9   9       63.84       63.73      4.01 o 
   0   9   9        0.74       -0.50      1.87 o 
   1   9   9        2.75        0.48      2.90 o 
   2   9   9      104.51      103.26      6.67 o 
   3   9   9       90.56       79.17      5.79 o 
   4   9   9       15.82       14.60      3.62 o 
  -5  10   9        2.89        3.32      2.54 o 
  -4  10   9       97.89       95.85      6.09 o 
  -3  10   9      150.82      174.85      7.26 o 
  -2  10   9       11.05       13.40      2.77 o 
  -1  10   9      115.93      118.62      5.39 o 
   0  10   9      166.69      174.81      9.58 o 
   1  10   9       59.96       56.75     10.67 o 
   2  10   9        8.29       13.96      4.85 o 
   3  10   9        8.81        5.50      3.47 o 
   4  10   9        6.96        3.26      2.88 o 
  -4  11   9       15.24       13.88      3.11 o 
  -3  11   9       13.57       12.45      2.89 o 
  -2  11   9       14.05       11.31      2.85 o 
  -1  11   9        1.57       -1.47      2.38 o 
   0  11   9      107.25      120.05      7.72 o 
   1  11   9       47.71       66.50      7.54 o 
   2  11   9        0.06        0.07      3.49 o 
   3  11   9       29.28       26.67      8.73 o 
  -2  12   9        5.07        6.18      2.67 o 
  -1  12   9      142.54      133.43     10.27 o 
   0  12   9      122.67      154.05     15.27 o 
   1  12   9        0.39        2.82      3.72 o 
  -8   0  10       32.24       38.32      6.17 o 
  -7   0  10       19.77       22.00      4.96 o 
  -6   0  10       39.76       29.38      9.94 o 
  -5   0  10     2547.56     2398.81     45.93 o 
  -4   0  10     1214.05     1140.64     26.05 o 
  -3   0  10      371.65      395.14     13.03 o 
  -2   0  10      420.67      352.58     27.64 o 
  -1   0  10       76.39       88.76      5.49 o 
   0   0  10      143.71      199.97      7.09 o 
   1   0  10        8.00        5.14      3.39 o 
   2   0  10       98.58      122.17      9.94 o 
   3   0  10      465.26      481.30     14.29 o 
   4   0  10       31.70       27.98      4.76 o 
   5   0  10      403.97      409.05     14.49 o 
   6   0  10       57.48       50.09      5.19 o 
  -8   1  10       27.61       34.34      4.02 o 
  -7   1  10        9.92        5.51      3.71 o 
  -6   1  10       12.67        9.67      2.45 o 
  -5   1  10      506.74      497.36     11.33 o 
  -4   1  10      304.32      283.82     10.43 o 
  -3   1  10        0.70        1.91      1.81 o 
  -2   1  10      165.19      153.56      6.44 o 
  -1   1  10       11.92       13.93      1.91 o 
   0   1  10        2.91        3.37      1.70 o 
   1   1  10      147.61      166.74      7.13 o 
   2   1  10       29.55       34.50      2.38 o 
   3   1  10       59.07       59.88      3.18 o 
   4   1  10       22.13       19.08      3.12 o 
   5   1  10        2.00        2.44      2.29 o 
   6   1  10       10.88       16.68      3.36 o 
  -8   2  10       69.30       60.63      5.46 o 
  -7   2  10       46.54       45.87      4.44 o 
  -6   2  10      197.68      188.61     10.36 o 
  -5   2  10      276.84      259.94     10.31 o 
  -4   2  10      391.69      361.55      9.27 o 
  -3   2  10      587.93      568.73     11.63 o 
  -2   2  10       16.58       24.30      2.51 o 
  -1   2  10        2.00        3.48      1.55 o 
   0   2  10        6.92        6.49      1.72 o 
   1   2  10        1.68        1.76      1.37 o 
   2   2  10       15.90       18.56      1.98 o 
   3   2  10      146.26      148.51      4.84 o 
   4   2  10      273.65      266.39      6.76 o 
   5   2  10      591.98      612.89     15.54 o 
   6   2  10        4.29        9.52      2.79 o 
  -7   3  10        4.65        6.31      2.38 o 
  -6   3  10       80.92       79.17      5.36 o 
  -5   3  10      359.21      312.38     17.42 o 
  -4   3  10       67.35       59.11      4.53 o 
  -3   3  10     1642.27     1610.14     23.39 o 
  -2   3  10      761.71      710.77     13.28 o 
  -1   3  10        1.24        1.79      2.03 o 
   0   3  10       42.63       46.53      3.52 o 
   1   3  10      253.73      263.75      6.31 o 
   2   3  10      255.23      270.11      5.56 o 
   3   3  10        1.06        1.66      2.15 o 
   4   3  10      287.11      297.18      7.29 o 
   5   3  10      115.94      111.37      5.38 o 
   6   3  10       64.20       56.73      4.82 o 
  -7   4  10       22.82       29.00      3.69 o 
  -6   4  10      307.36      293.49      8.97 o 
  -5   4  10       52.14       43.06      4.06 o 
  -4   4  10      476.53      433.03     15.44 o 
  -3   4  10     1142.31     1131.18     18.36 o 
  -2   4  10       35.80       39.28      2.91 o 
  -1   4  10     1323.06     1328.84     19.68 o 
   0   4  10       30.57       31.12      2.99 o 
   1   4  10       60.02       69.13      4.24 o 
   2   4  10      189.96      189.69      4.70 o 
   3   4  10     2496.94     2534.20     28.89 o 
   4   4  10       32.77       32.76      3.08 o 
   5   4  10       17.43       20.53      2.77 o 
   6   4  10      109.91      102.12      7.53 o 
  -7   5  10       18.44       19.61      3.28 o 
  -6   5  10      234.31      222.31      7.94 o 
  -5   5  10        7.50        6.35      2.35 o 
  -4   5  10       95.63       93.24      6.50 o 
  -3   5  10      262.21      279.84      9.23 o 
  -2   5  10      147.05      153.15      7.52 o 
  -1   5  10     1166.67     1145.13     15.54 o 
   0   5  10      711.09      705.48     12.68 o 
   1   5  10      300.21      293.01      7.36 o 
   2   5  10      376.28      383.84      8.96 o 
   3   5  10      261.26      250.05      6.48 o 
   4   5  10       45.40       55.19      3.78 o 
   5   5  10        1.19        0.15      2.31 o 
  -7   6  10       13.20       22.82      3.59 o 
  -6   6  10      295.63      313.87      9.49 o 
  -5   6  10        2.05       -0.80      2.30 o 
  -4   6  10        3.86        3.25      2.49 o 
  -3   6  10       88.03       81.49      4.36 o 
  -2   6  10       10.54        7.89      1.91 o 
  -1   6  10      481.92      486.68      9.13 o 
   0   6  10     1480.09     1494.18     21.52 o 
   1   6  10     2639.27     2660.39     36.28 o 
   2   6  10      108.08      107.95      8.55 o 
   3   6  10       10.73       11.52      2.20 o 
   4   6  10        2.86        1.52      2.18 o 
   5   6  10       12.36        6.11      3.79 o 
  -6   7  10       51.64       36.90      4.83 o 
  -5   7  10        0.12       -0.89      2.99 o 
  -4   7  10       41.63       32.03      4.38 o 
  -3   7  10       55.17       49.98      4.08 o 
  -2   7  10      132.24      143.13      5.38 o 
  -1   7  10      154.93      152.71      5.19 o 
   0   7  10       81.93       80.22      4.67 o 
   1   7  10      167.12      179.51      9.77 o 
   2   7  10        9.87       10.88      3.93 o 
   3   7  10        7.59        5.94      2.73 o 
   4   7  10        9.69        3.52      2.41 o 
   5   7  10        3.16       -1.15      2.24 o 
  -6   8  10        1.40       -0.48      2.80 o 
  -5   8  10        9.65       19.28      3.90 o 
  -4   8  10       64.87       50.79      5.38 o 
  -3   8  10       11.65        8.85      3.41 o 
  -2   8  10      152.05      155.70      5.47 o 
  -1   8  10      204.67      202.51      6.00 o 
   0   8  10       19.36       22.32      3.29 o 
   1   8  10       87.01       91.10      9.45 o 
   2   8  10       97.44       92.12      8.39 o 
   3   8  10        0.50        1.94      3.43 o 
   4   8  10       22.05       27.31      3.68 o 
  -5   9  10       36.05       47.95      6.62 o 
  -4   9  10       26.76       26.23      3.53 o 
  -3   9  10        1.90        2.17      2.16 o 
  -2   9  10      179.92      165.57      5.88 o 
  -1   9  10      161.54      154.72      5.86 o 
   0   9  10       17.73       14.46      4.61 o 
   1   9  10        0.09        1.67      3.03 o 
   2   9  10        3.16        0.74      4.85 o 
   3   9  10      450.86      458.50     17.13 o 
  -4  10  10      115.63      126.08      7.05 o 
  -3  10  10        7.10        7.26      2.66 o 
  -2  10  10       75.07       75.99      8.68 o 
  -1  10  10       10.87        6.81      2.25 o 
   0  10  10       99.55      116.35     10.29 o 
   1  10  10       23.10       20.58      4.96 o 
   2  10  10       50.87       51.55      7.02 o 
   3  10  10       31.51       42.13      6.83 o 
  -3  11  10        7.91        6.40      3.29 o 
  -2  11  10        2.34        1.19      2.36 o 
  -1  11  10       22.54       23.90      5.11 o 
   0  11  10       15.44        7.53      3.26 o 
   1  11  10       50.97       66.14      7.71 o 
  -7   1  11        0.01        3.30      2.34 o 
  -6   1  11      121.00      120.83      6.66 o 
  -5   1  11        2.69        2.78      2.05 o 
  -4   1  11        0.01       -1.53      1.53 o 
  -3   1  11      119.66      102.45     11.20 o 
  -2   1  11        1.00        0.29      1.72 o 
  -1   1  11       84.81      104.41      4.88 o 
   0   1  11      194.67      212.13      6.28 o 
   1   1  11       20.62       20.37      2.86 o 
   2   1  11       86.91       86.40      4.97 o 
   3   1  11      138.56      148.81      4.64 o 
   4   1  11      225.79      215.42      7.19 o 
   5   1  11       37.79       41.17      4.22 o 
   6   1  11      132.44      142.89      7.53 o 
  -7   2  11        2.52       -0.69      2.11 o 
  -6   2  11        0.51        1.25      1.81 o 
  -5   2  11       11.64       12.26      2.68 o 
  -4   2  11        5.04        3.51      2.24 o 
  -3   2  11     1492.07     1423.38     25.29 o 
  -2   2  11     2036.21     1836.50     23.11 o 
  -1   2  11        0.75        0.88      1.53 o 
   0   2  11      168.29      171.12      6.16 o 
   1   2  11      237.12      246.60     10.41 o 
   2   2  11        0.27        0.35      1.92 o 
   3   2  11        4.46        3.41      2.18 o 
   4   2  11       79.55       78.35      4.44 o 
   5   2  11     1469.65     1478.41     34.22 o 
  -7   3  11        4.45        5.10      2.54 o 
  -6   3  11        4.35        6.08      2.45 o 
  -5   3  11        4.57        6.59      2.34 o 
  -4   3  11      284.43      239.03      7.75 o 
  -3   3  11       11.00       13.97      2.60 o 
  -2   3  11        1.37        0.64      1.67 o 
  -1   3  11      309.79      312.75      8.26 o 
   0   3  11       68.30       66.13      4.42 o 
   1   3  11        7.31        7.14      2.44 o 
   2   3  11      434.29      406.83      9.40 o 
   3   3  11      380.19      378.32     12.04 o 
   4   3  11      154.31      156.39      7.25 o 
   5   3  11      625.00      614.86     13.21 o 
  -7   4  11       49.39       47.11      4.80 o 
  -6   4  11       26.96       25.72      3.71 o 
  -5   4  11       18.85       17.42      3.73 o 
  -4   4  11      361.09      340.42      9.45 o 
  -3   4  11      434.82      428.23     10.42 o 
  -2   4  11       11.50       10.98      2.48 o 
  -1   4  11     1211.04     1243.86     19.43 o 
   0   4  11       14.61       16.29      2.65 o 
   1   4  11        0.03       -0.22      1.67 o 
   2   4  11      143.05      146.00      7.21 o 
   3   4  11      506.18      504.83     13.34 o 
   4   4  11        0.15        0.91      1.77 o 
   5   4  11       30.95       25.37      3.20 o 
  -6   5  11       41.96       37.49      4.29 o 
  -5   5  11        0.17       -0.99      2.02 o 
  -4   5  11      121.21       98.46      6.90 o 
  -3   5  11      138.83      135.11      7.70 o 
  -2   5  11      191.32      184.36      6.60 o 
  -1   5  11      470.34      456.02     10.29 o 
   0   5  11       58.68       63.88      4.46 o 
   1   5  11      373.62      382.66      9.76 o 
   2   5  11       18.48       12.52      4.25 o 
   3   5  11      377.08      381.42     29.68 o 
   4   5  11      116.31      123.53      7.65 o 
   5   5  11        8.39        7.74      2.69 o 
  -6   6  11        3.40        0.60      2.77 o 
  -5   6  11      286.05      299.10     12.45 o 
  -4   6  11        1.14        2.36      2.60 o 
  -3   6  11       64.36       59.73      5.39 o 
  -2   6  11      176.13      173.75      6.73 o 
  -1   6  11      718.38      724.19     11.89 o 
   0   6  11        8.06        5.27      2.23 o 
   1   6  11      665.61      640.13     19.02 o 
   2   6  11        1.96        1.82      3.64 o 
   3   6  11        8.43        9.68      4.28 o 
   4   6  11       65.99       79.18     17.45 o 
  -6   7  11      451.97      459.37     14.27 o 
  -5   7  11       61.39       81.69      6.90 o 
  -4   7  11      108.73      105.41      7.27 o 
  -3   7  11       10.47        6.30      2.49 o 
  -2   7  11        1.29        1.52      2.09 o 
  -1   7  11      250.85      258.92      6.82 o 
   0   7  11       38.57       40.60      3.79 o 
   1   7  11     1142.39     1133.87     27.76 o 
   2   7  11      537.21      512.85     24.00 o 
   3   7  11       32.45       33.21      5.83 o 
   4   7  11       43.70       42.49      6.34 o 
  -5   8  11        1.76        2.03      2.88 o 
  -4   8  11       40.06       47.47      6.50 o 
  -3   8  11       63.72       72.63      5.20 o 
  -2   8  11       12.70       16.87      2.61 o 
  -1   8  11       66.56       64.64      4.23 o 
   0   8  11        3.39        1.19      5.09 o 
   1   8  11      379.29      399.81     31.27 o 
   2   8  11      417.91      452.84     23.51 o 
   3   8  11      414.71      403.31     16.24 o 
  -4   9  11        4.49        1.39      2.77 o 
  -3   9  11       79.92       97.12      7.14 o 
  -2   9  11       94.97       95.20      5.14 o 
  -1   9  11        1.04       -0.98      1.81 o 
   0   9  11        2.98        4.52      3.59 o 
   1   9  11       30.68       31.12      6.30 o 
   2   9  11        7.05       15.51      4.76 o 
  -3  10  11       57.61       61.95      6.15 o 
  -2  10  11        5.59        3.40      2.73 o 
  -1  10  11       30.35       34.72      4.57 o 
   0  10  11       29.59       38.67      4.83 o 
   1  10  11       40.97       41.33      7.03 o 
  -7   0  12       44.31       44.20      6.83 o 
  -6   0  12      695.54      665.89     20.74 o 
  -5   0  12       59.84       57.19     11.88 o 
  -4   0  12       37.06       37.78      5.65 o 
  -3   0  12        2.50        0.12      2.91 o 
  -2   0  12       34.38       30.80      5.14 o 
  -1   0  12        0.80       -0.48      2.24 o 
   0   0  12     1143.29     1269.98     23.13 o 
   1   0  12      119.34      126.11      8.70 o 
   2   0  12       21.76       22.86      5.33 o 
   3   0  12      172.15      164.52     10.18 o 
   4   0  12       71.25       65.81      6.97 o 
   5   0  12       59.59       58.12     18.91 o 
  -7   1  12      350.92      402.50     13.24 o 
  -6   1  12        2.74        6.07      2.69 o 
  -5   1  12       57.10       63.79      5.06 o 
  -4   1  12        5.30        4.17      3.57 o 
  -3   1  12       94.17       73.06      7.98 o 
  -2   1  12      150.15      114.21      6.06 o 
  -1   1  12        0.80       -0.03      1.59 o 
   0   1  12      580.19      615.86     11.17 o 
   1   1  12        0.00       -1.85      1.85 o 
   2   1  12        1.88        1.95      1.99 o 
   3   1  12       75.17       82.48      6.40 o 
   4   1  12       23.56       17.71      4.62 o 
   5   1  12      270.05      257.25      8.39 o 
  -6   2  12       17.58       15.49      3.16 o 
  -5   2  12      260.56      248.47      8.48 o 
  -4   2  12       36.44       37.12      3.92 o 
  -3   2  12      429.94      412.19     10.36 o 
  -2   2  12       28.64       33.99      3.31 o 
  -1   2  12       26.32       26.38      3.27 o 
   0   2  12        0.08        0.18      1.70 o 
   1   2  12        0.04       -1.25      1.75 o 
   2   2  12        1.53        1.22      1.92 o 
   3   2  12       25.34       23.82      3.97 o 
   4   2  12        7.82        5.44      8.48 o 
   5   2  12      129.59      125.44      8.09 o 
  -6   3  12        9.36        4.18      3.29 o 
  -5   3  12        3.54        3.31      2.26 o 
  -4   3  12       27.48       12.82      3.85 o 
  -3   3  12       33.11       35.05      3.74 o 
  -2   3  12      498.09      418.41     11.13 o 
  -1   3  12        6.93        2.81      2.69 o 
   0   3  12       32.14       32.01      3.38 o 
   1   3  12      151.87      154.58      5.59 o 
   2   3  12        0.20       -2.58      2.58 o 
   3   3  12       75.73       79.55      6.19 o 
   4   3  12       80.86       81.43      6.52 o 
  -6   4  12      207.73      203.89      8.30 o 
  -5   4  12       99.08      107.40      8.96 o 
  -4   4  12       58.99       67.59      5.08 o 
  -3   4  12      356.33      333.20     10.91 o 
  -2   4  12        7.49        5.62      2.36 o 
  -1   4  12     1256.45     1266.82     20.15 o 
   0   4  12      958.27      971.99     16.61 o 
   1   4  12        0.36        2.19      2.01 o 
   2   4  12       11.24        6.46      4.04 o 
   3   4  12        6.64        7.45      5.87 o 
   4   4  12      100.77       98.42      7.14 o 
  -6   5  12       32.68       24.34      3.88 o 
  -5   5  12       37.32       41.10      5.06 o 
  -4   5  12      516.13      496.05     13.99 o 
  -3   5  12      147.91      124.72     10.66 o 
  -2   5  12        2.63        3.07      2.24 o 
  -1   5  12      234.83      232.24      7.53 o 
   0   5  12        5.77        4.92      2.45 o 
   1   5  12       22.27       19.21      9.21 o 
   2   5  12      161.97      173.42     15.03 o 
   3   5  12      241.33      242.91      9.39 o 
   4   5  12      325.88      326.75     14.28 o 
  -5   6  12       47.52       50.75      5.69 o 
  -4   6  12      197.58      181.54      9.87 o 
  -3   6  12       57.33       58.90      5.67 o 
  -2   6  12       38.79       38.58      4.48 o 
  -1   6  12        4.09        4.43      2.21 o 
   0   6  12        3.40        2.83      3.29 o 
   1   6  12     1941.83     1901.19     40.09 o 
   2   6  12       47.51       48.18      6.49 o 
   3   6  12        7.25        5.02      3.72 o 
  -5   7  12        2.20       12.55      3.62 o 
  -4   7  12       34.15       39.07      5.07 o 
  -3   7  12        4.33        6.74      2.46 o 
  -2   7  12       25.17       16.94      3.50 o 
  -1   7  12        9.24       10.56      2.78 o 
   0   7  12      260.94      257.93     12.00 o 
   1   7  12       26.19       27.98      5.45 o 
   2   7  12       12.42       11.64      4.46 o 
   3   7  12        1.09       -2.42      3.49 o 
  -4   8  12      180.63      231.89     10.41 o 
  -3   8  12      120.23      149.01     13.37 o 
  -2   8  12        6.26       11.42      2.95 o 
  -1   8  12       63.02       62.45      4.84 o 
   0   8  12        3.30        2.81      5.82 o 
   1   8  12        6.60        5.96      4.07 o 
   2   8  12        3.59        7.03      4.11 o 
  -3   9  12       30.12       21.30      4.29 o 
  -2   9  12      112.22      112.92      6.60 o 
  -1   9  12       10.35       15.76      4.80 o 
   0   9  12        0.34        0.13      2.49 o 
   1   9  12       80.34       89.76      8.91 o 
  -6   1  13      342.71      345.58     10.54 o 
  -5   1  13       24.55       28.07      3.80 o 
  -4   1  13       23.71       17.02      3.21 o 
  -3   1  13        1.20        1.03      2.07 o 
  -2   1  13      143.36      126.86      6.66 o 
  -1   1  13        3.78        1.51      2.03 o 
   0   1  13      120.23      123.06      5.80 o 
   1   1  13      104.31      106.77      6.05 o 
   2   1  13      259.21      251.39      8.04 o 
   3   1  13      111.05      116.44      7.62 o 
   4   1  13        6.50       10.88      8.00 o 
  -6   2  13       44.33       34.23      4.48 o 
  -5   2  13       67.17       62.21      6.13 o 
  -4   2  13      469.23      436.63     11.27 o 
  -3   2  13       37.71       37.74      4.10 o 
  -2   2  13       33.90       25.57      3.44 o 
  -1   2  13       22.05       28.21      3.45 o 
   0   2  13        0.85        1.03      1.89 o 
   1   2  13        6.53        5.46      2.40 o 
   2   2  13      116.82      118.43      9.80 o 
   3   2  13        0.17        2.80      2.98 o 
   4   2  13        4.52        0.24      3.77 o 
  -5   3  13        0.92        0.07      2.21 o 
  -4   3  13      185.06      162.60      9.71 o 
  -3   3  13      290.88      301.62     19.78 o 
  -2   3  13      189.95      175.72      8.81 o 
  -1   3  13      543.44      530.86     11.98 o 
   0   3  13      190.71      192.24      9.38 o 
   1   3  13        3.98        4.64      2.06 o 
   2   3  13      373.73      382.06     11.99 o 
   3   3  13        0.54        0.43      2.70 o 
   4   3  13        9.25        7.74      4.19 o 
  -5   4  13      132.31      119.19     12.11 o 
  -4   4  13        4.98        9.71      2.87 o 
  -3   4  13        3.64        1.89      2.60 o 
  -2   4  13      455.92      444.07     11.09 o 
  -1   4  13       91.92       93.88      5.75 o 
   0   4  13      161.62      163.63      6.83 o 
   1   4  13       61.30       48.68      6.49 o 
   2   4  13       19.17       21.69      4.18 o 
   3   4  13       21.39       18.71      3.85 o 
  -5   5  13       94.12       99.07      7.83 o 
  -4   5  13       55.28       36.97      5.02 o 
  -3   5  13       33.73       17.25      3.80 o 
  -2   5  13      156.46      155.27      7.57 o 
  -1   5  13       12.77       11.67      2.78 o 
   0   5  13      122.55      120.39      6.48 o 
   1   5  13      300.14      316.00     16.48 o 
   2   5  13      202.13      203.10     11.73 o 
   3   5  13        0.55       -0.04      2.73 o 
  -4   6  13        4.49        4.37      2.92 o 
  -3   6  13       22.51       30.62      4.64 o 
  -2   6  13      289.71      308.52      9.21 o 
  -1   6  13      350.17      396.91     10.40 o 
   0   6  13       10.87       21.57      5.14 o 
   1   6  13      193.85      187.58     33.70 o 
   2   6  13      350.64      374.44     15.76 o 
  -3   7  13        6.40        8.64      3.45 o 
  -2   7  13       59.42       57.52      4.84 o 
  -1   7  13       11.43       15.64      3.11 o 
   0   7  13       11.15        8.76     11.39 o 
   1   7  13      131.52      118.87     10.11 o 
   2   7  13        9.15        7.76      4.42 o 
  -2   8  13       98.61       87.93      7.07 o 
  -1   8  13        3.59        3.14      3.93 o 
   0   8  13       44.10       48.74      7.02 o 
  -5   0  14        9.79       16.30      5.33 o 
  -4   0  14      103.63      107.20     12.12 o 
  -3   0  14        0.62       -2.42      4.12 o 
  -2   0  14      365.51      366.29     14.40 o 
  -1   0  14      161.93      167.97     11.14 o 
   0   0  14      224.67      229.50     11.30 o 
   1   0  14        1.17       -2.90      2.90 o 
   2   0  14      549.66      625.37     19.26 o 
   3   0  14        9.41        8.24      6.30 o 
  -5   1  14       96.53      118.25      7.31 o 
  -4   1  14      114.06      130.69      7.45 o 
  -3   1  14      230.71      216.97      8.05 o 
  -2   1  14       23.16       24.08      3.56 o 
  -1   1  14       21.28       19.91      3.24 o 
   0   1  14      205.77      194.24     11.55 o 
   1   1  14       18.33       14.85      3.71 o 
   2   1  14      494.90      518.66     20.20 o 
   3   1  14       53.53       60.67     16.24 o 
  -5   2  14      213.76      251.55     13.50 o 
  -4   2  14       14.12       25.05      3.68 o 
  -3   2  14        1.81       -1.77      2.21 o 
  -2   2  14       11.86        9.58      3.26 o 
  -1   2  14        3.32        0.59      2.14 o 
   0   2  14      553.92      593.46     13.07 o 
   1   2  14        0.89        0.69      2.31 o 
   2   2  14        3.70        1.77      2.98 o 
   3   2  14        4.85        1.74      3.21 o 
  -4   3  14       91.64      101.02      6.57 o 
  -3   3  14        0.03        4.96      2.48 o 
  -2   3  14       99.66       94.91      9.46 o 
  -1   3  14       51.40       52.13      4.97 o 
   0   3  14        0.64       -1.34      2.10 o 
   1   3  14        0.24       -2.67      3.09 o 
   2   3  14       11.31        7.17      3.34 o 
  -4   4  14       37.60       44.58      6.39 o 
  -3   4  14       86.11       89.65      7.99 o 
  -2   4  14        1.68        2.00      2.34 o 
  -1   4  14       54.13       37.46      7.00 o 
   0   4  14       69.41       69.57      5.24 o 
   1   4  14      109.01      131.66     15.03 o 
   2   4  14       14.66       14.55      4.80 o 
  -3   5  14        7.26        9.87      3.27 o 
  -2   5  14       61.96       61.51      5.53 o 
  -1   5  14       29.55       27.00      3.75 o 
   0   5  14        3.19       -1.86      3.24 o 
   1   5  14      125.89      107.87     16.00 o 
  -2   6  14        5.70        6.55      2.77 o 
  -1   6  14      350.12      412.91     11.05 o 
   0   6  14      137.58      145.02     11.14 o 
  -3   1  15       53.72       47.48      4.82 o 
  -2   1  15       24.01       22.78      3.64 o 
  -1   1  15      277.71      309.20     11.51 o 
   0   1  15        6.78        6.13      2.78 o 
   1   1  15       77.07       77.66      5.77 o 
  -3   2  15        1.99        1.66      2.60 o 
  -2   2  15       34.20       67.92      6.32 o 
  -1   2  15       43.31       44.02      5.14 o 
   0   2  15        0.22       -1.32      2.70 o 
   1   2  15      134.54      138.89     14.57 o 
  -2   3  15        1.09        4.20      3.73 o 
  -1   3  15        1.94        3.81      2.94 o 
   0   3  15       18.82       23.65      3.73 o 
  -1   4  15        0.55        0.95      2.56 o 
                                                 
